# Supplementary material for: The Natural Compound Oblongifolin C Exhibits Anticancer Activity by Inhibiting HSPA8 and Cathepsin B In Vitro
Source: Front Pharmacol. 2020 Dec 17;11:564833. doi: 10.3389/fphar.2020.564833 (PMC7773843; doi:10.3389/fphar.2020.564833)
Supplement: Supplementary file 2 [file datasheet2.xlsx]

## Sheet: F009329
Supplementary Table S2: Proteins identified in the protein fishing experiments
	Reference	PepCount	UniquePepCount	Score
$1-1	sp|P11142|HSP7C_HUMAN Heat shock cognate 71 kDa protein OS=Homo sapiens OX=9606 GN=HSPA8 PE=1 SV=1	90	37
$1-2	tr|V9HW22|V9HW22_HUMAN Epididymis luminal protein 33 OS=Homo sapiens OX=9606 GN=HEL-S-72p PE=2 SV=1	90	37
	K.DAGTIAGLNVLR.I ! K.DAGTIAGLNVLR.-			47.98
	K.DAGTIAGLNVLR.I ! K.DAGTIAGLNVLR.-			46.85
	K.DAGTIAGLNVLR.I ! K.DAGTIAGLNVLR.-			31.35
	K.DAGTIAGLNVLR.I ! K.DAGTIAGLNVLR.-			58.21
	K.DAGTIAGLNVLR.I ! K.DAGTIAGLNVLR.-			29.36
	K.DAGTIAGLNVLR.I ! K.DAGTIAGLNVLR.-			35.86
	K.DISENK.R			29.13
	K.DISENKR.A			25.44
	K.DNNLLGK.F			38.94
	K.EDIER.M ! R.EDIER.Q ! R.EDIER.E ! K.EDLER.F ! R.EDLER.E ! R.EDLER.L ! R.EDLER.T ! K.EDLER.E ! K.EDLER.T ! K.EDLER.I			42.22
	K.EIAEAYLGK.T ! K.EIAEAYLGK.A ! K.EIAEAYLGK.-			49.9
	K.EIAEAYLGK.T ! K.EIAEAYLGK.A ! K.EIAEAYLGK.-			39.51
	K.EIAEAYLGK.T ! K.EIAEAYLGK.A ! K.EIAEAYLGK.-			25.05
	K.EIAEAYLGK.T ! K.EIAEAYLGK.A ! K.EIAEAYLGK.-			37.53
	K.GPAVGIDLGTTYSCVGVFQHGK.V			34.23
	K.KDISENK.R			39.62
	K.KDISENKR.A			30.39
	K.KVGAER.N			31.16
	K.KVGAER.N			35.06
	K.KVGAER.N			31.98
	K.KVGAER.N			23.71
	K.LLQDFFNGK.E			55.9
	K.M*KEIAEAYLGK.T ! K.M*KEIAEAYLGK.A ! K.M*KEIAEAYLGK.-			43.97
	K.M*KEIAEAYLGK.T ! K.M*KEIAEAYLGK.A ! K.M*KEIAEAYLGK.-			66.68
	K.MKEIAEAYLGK.T ! K.MKEIAEAYLGK.A ! K.MKEIAEAYLGK.-			39.46
	K.NQVAM*NPTNTVFDAK.R			61.35
	K.NQVAM*NPTNTVFDAK.R			73.82
	K.NQVAM*NPTNTVFDAK.R			21.8
	K.NQVAM*NPTNTVFDAK.R			45.11
	K.NQVAM*NPTNTVFDAK.R			53.08
	K.NQVAM*NPTNTVFDAK.R			89.59
	K.NQVAM*NPTNTVFDAK.R			67.13
	K.NQVAM*NPTNTVFDAKR.L			26.29
	K.NQVAMNPTNTVFDAK.R			39.66
	K.NQVAMNPTNTVFDAK.R			83.03
	K.SFYPEEVSSM*VLTK.M			37.59
	K.SFYPEEVSSM*VLTK.M			46.74
	K.SFYPEEVSSM*VLTK.M			51.4
	K.SFYPEEVSSM*VLTK.M			50.09
	K.SFYPEEVSSMVLTK.M			33.74
	K.SINPDEAVAYGAAVQAAILSGDK.S			44.56
	K.SQIHDIVLVGGSTR.I			40.74
	K.SQIHDIVLVGGSTR.I			40.68
	K.SQIHDIVLVGGSTR.I			60.74
	K.SQIHDIVLVGGSTR.I			20.98
	K.SQIHDIVLVGGSTR.I			39.61
	K.STAGDTHLGGEDFDNR.M			44.4
	K.STAGDTHLGGEDFDNR.M			43.68
	K.STAGDTHLGGEDFDNR.M			24.01
	K.TVTNAVVTVPAYFNDSQR.Q			32.42
	K.TVTNAVVTVPAYFNDSQR.Q			51.1
	K.TVTNAVVTVPAYFNDSQR.Q			65.33
	K.TVTNAVVTVPAYFNDSQR.Q			41.58
	K.VQVEYK.G			34.71
	K.VQVEYKGETK.S ! K.VQVEYKGETK.T			27.83
	R.ARFEELNADLFR.G			31.85
	R.FDDAVVQSDM*K.H			33.61
	R.FDDAVVQSDM*K.H			39.46
	R.FDDAVVQSDMK.H			90.71
	R.FDDAVVQSDMK.H			80.84
	R.FEELNADLFR.G ! K.FEELNADLFR.G			37.4
	R.FEELNADLFR.G ! K.FEELNADLFR.G			21.35
	R.GTLDPVEK.A			28.93
	R.GTLDPVEKALR.D			22.06
	R.IINEPTAAAIAYGLDK.R ! R.IINEPTAAAIAYGLDK.K ! R.IINEPTAAAIAYGLDK.G ! R.IINEPTAAAIAYGLDK.-			26.75
	R.IINEPTAAAIAYGLDK.R ! R.IINEPTAAAIAYGLDK.K ! R.IINEPTAAAIAYGLDK.G ! R.IINEPTAAAIAYGLDK.-			39.48
	R.IINEPTAAAIAYGLDK.R ! R.IINEPTAAAIAYGLDK.K ! R.IINEPTAAAIAYGLDK.G ! R.IINEPTAAAIAYGLDK.-			35.23
	R.IINEPTAAAIAYGLDKK.V ! R.IINEPTAAAIAYGLDKK.G			60.04
	R.LIGDAAK.N			36.45
	R.LIGDAAK.N			37.28
	R.LIGDAAK.N			43.57
	R.M*VNHFIAEFK.R ! -.M*VNHFIAEFK.R			23.59
	R.MVQEAEK.Y ! -.MVQEAEK.Y			23.72
	R.NTTIPTK.Q ! R.NTTIPTK.K			50.51
	R.QATKDAGTIAGLNVLR.I ! R.QATKDAGTIAGLNVLR.-			24.19
	R.RFDDAVVQSDM*K.H			21.37
	R.RFDDAVVQSDM*K.H			33.59
	R.RFDDAVVQSDMK.H			39.01
	R.RFDDAVVQSDMK.H			100.09
	R.RFDDAVVQSDMK.H			41.29
	R.TACER.A			23.88
	R.TACER.A			22.45
	R.TACER.A			24.14
	R.TTPSYVAFTDTER.L			80.6
	R.TTPSYVAFTDTER.L			66.12
	R.TTPSYVAFTDTER.L			61.19
	R.TTPSYVAFTDTER.L			54.8
	R.VEIIANDQGNR.I ! K.VEIIANDQGNR.T ! R.VEILANDQGNR.T			43.66
	R.VEIIANDQGNR.I ! K.VEIIANDQGNR.T ! R.VEILANDQGNR.T			51.02
	R.VEIIANDQGNR.I ! K.VEIIANDQGNR.T ! R.VEILANDQGNR.T			74.03
$2-1	tr|H6VRG0|H6VRG0_HUMAN Keratin 1 OS=Homo sapiens OX=9606 GN=KRT1 PE=3 SV=1	42	34
$2-2	tr|H6VRG3|H6VRG3_HUMAN Keratin 1 OS=Homo sapiens OX=9606 GN=KRT1 PE=3 SV=1	42	34
$2-3	tr|H6VRG1|H6VRG1_HUMAN Keratin 1 OS=Homo sapiens OX=9606 GN=KRT1 PE=1 SV=1	42	34
$2-4	tr|H6VRF8|H6VRF8_HUMAN Keratin 1 OS=Homo sapiens OX=9606 GN=KRT1 PE=3 SV=1	42	34
$2-5	sp|P04264|K2C1_HUMAN Keratin, type II cytoskeletal 1 OS=Homo sapiens OX=9606 GN=KRT1 PE=1 SV=6	42	34
	K.AEAESLYQSK.Y			50.15
	K.AQYEDIAQK.S			42.14
	K.DVDGAYM*TK.V			35.05
	K.DVDGAYMTK.V			29.76
	K.IDSEIK.K ! R.LDSELK.N ! R.LDSELK.E			22.56
	K.IEISELNR.V			59.26
	K.KDVDGAYM*TK.V			48.58
	K.KDVDGAYM*TK.V			35.25
	K.KQISNLQQSISDAEQR.G			30.4
	K.LNDLEDALQQAK.E			62.19
	K.NKLNDLEDALQQAK.E			25.41
	K.NM*QDM*VEDYR.N			59.79
	K.NM*QDMVEDYR.N			68.52
	K.NMQDM*VEDYR.N			48.17
	K.NMQDMVEDYR.N			35.17
	K.QISNLQQSISDAEQR.G			88.16
	K.QISNLQQSISDAEQR.G			70.54
	K.SKAEAESLYQSK.Y			66.3
	K.SLNNQFASFIDK.V			25.17
	K.VDLQAK.L			22.16
	K.YEDEINKR.T ! R.YEDEINKR.T			35.42
	R.DYQELM*NTK.L			35.15
	R.DYQELMNTK.L			28.27
	R.EDIAR.R ! K.EDIAR.L ! K.EDLAR.A ! R.EDLAR.R ! K.EDLAR.L ! K.EDLAR.C			37.28
	R.EREQIK.S			28.12
	R.FLEQQNQVLQTK.W			65.07
	R.FSSCGGGGGSFGAGGGFGSR.S			51.73
	R.GENALK.D			23.34
	R.GENALKDAK.N			29.62
	R.GENALKDAK.N			56.28
	R.GGGGGGYGSGGSSYGSGGGSYGSGGGGGGGR.G			20.27
	R.GSGGGSSGGSIGGR.G			89.55
	R.HGDSVR.N			24.38
	R.LLRDYQELM*NTK.L			29.81
	R.LRSEIDNVK.K			35.03
	R.M*SGECAPNVSVSVSTSHTTISGGGSR.G			24.1
	R.NSKIEISELNR.V			42.57
	R.SEIDNVK.K			40.86
	R.SLDLDSIIAEVK.A			28.34
	R.SLVNLGGSK.S			42.68
	R.THNLEPYFESFINNLR.R			60.07
	R.TNAENEFVTIKK.D			64.96
$3-1	tr|H6VRG2|H6VRG2_HUMAN Keratin 1 OS=Homo sapiens OX=9606 GN=KRT1 PE=3 SV=1	42	34
	K.AEAESLYQSK.Y			50.15
	K.AQYEDIAQK.S			42.14
	K.DVDGAYM*TK.V			35.05
	K.DVDGAYMTK.V			29.76
	K.IDSEIK.K ! R.LDSELK.N ! R.LDSELK.E			22.56
	K.IEISELNR.V			59.26
	K.KDVDGAYM*TK.V			48.58
	K.KDVDGAYM*TK.V			35.25
	K.KQISNLQQSISDAEQR.G			30.4
	K.LNDLEDALQQAK.E			62.19
	K.NKLNDLEDALQQAK.E			25.41
	K.NM*QDM*VEDYR.N			59.79
	K.NM*QDMVEDYR.N			68.52
	K.NMQDM*VEDYR.N			48.17
	K.NMQDMVEDYR.N			35.17
	K.QISNLQQSISDAEQR.G			88.16
	K.QISNLQQSISDAEQR.G			70.54
	K.SKAEAESLYQSK.Y			66.3
	K.SLNNQFASFIDK.V			25.17
	K.VDLQAK.L			22.16
	K.YEDEINKR.T ! R.YEDEINKR.T			35.42
	R.DYQELM*NTK.L			35.15
	R.DYQELMNTK.L			28.27
	R.EDIAR.R ! K.EDIAR.L ! K.EDLAR.A ! R.EDLAR.R ! K.EDLAR.L ! K.EDLAR.C			37.28
	R.EREQIK.S			28.12
	R.FLEQQNQVLQTK.W			65.07
	R.FSSCGGGGGSFGAGGGFGSR.S			51.73
	R.GENALK.D			23.34
	R.GENALKDAK.N			29.62
	R.GENALKDAK.N			56.28
	R.GGGGGGYGSGGSSYGSGGGSYGSGGGGGGGR.G			20.27
	R.GSGGGSSGGSIGGR.G			89.55
	R.HGDSVR.N			24.38
	R.LLRDYQELM*NTK.L			29.81
	R.LRSEIDNVK.K			35.03
	R.M*SGECAPNVSVSVSTSHTTISGGGSR.G			24.1
	R.NLDLDSIIAEVK.A			39.85
	R.NSKIEISELNR.V			42.57
	R.SEIDNVK.K			40.86
	R.SLVNLGGSK.S			42.68
	R.THNLEPYFESFINNLR.R			60.07
	R.TNAENEFVTIKK.D			64.96
$4-1	tr|Q96IS6|Q96IS6_HUMAN HSPA8 protein (Fragment) OS=Homo sapiens OX=9606 GN=HSPA8 PE=1 SV=2	70	32
	-.AM*NPTNTVFDAK.R			58.08
	K.DAGTIAGLNVLR.I ! K.DAGTIAGLNVLR.-			47.98
	K.DAGTIAGLNVLR.I ! K.DAGTIAGLNVLR.-			46.85
	K.DAGTIAGLNVLR.I ! K.DAGTIAGLNVLR.-			31.35
	K.DAGTIAGLNVLR.I ! K.DAGTIAGLNVLR.-			58.21
	K.DAGTIAGLNVLR.I ! K.DAGTIAGLNVLR.-			29.36
	K.DAGTIAGLNVLR.I ! K.DAGTIAGLNVLR.-			35.86
	K.DISENK.R			29.13
	K.DISENKR.A			25.44
	K.DNNLLGK.F			38.94
	K.EDIER.M ! R.EDIER.Q ! R.EDIER.E ! K.EDLER.F ! R.EDLER.E ! R.EDLER.L ! R.EDLER.T ! K.EDLER.E ! K.EDLER.T ! K.EDLER.I			42.22
	K.EIAEAYLGK.T ! K.EIAEAYLGK.A ! K.EIAEAYLGK.-			49.9
	K.EIAEAYLGK.T ! K.EIAEAYLGK.A ! K.EIAEAYLGK.-			39.51
	K.EIAEAYLGK.T ! K.EIAEAYLGK.A ! K.EIAEAYLGK.-			25.05
	K.EIAEAYLGK.T ! K.EIAEAYLGK.A ! K.EIAEAYLGK.-			37.53
	K.KDISENK.R			39.62
	K.KDISENKR.A			30.39
	K.KVGAER.N			31.16
	K.KVGAER.N			35.06
	K.KVGAER.N			31.98
	K.KVGAER.N			23.71
	K.LLQDFFNGK.E			55.9
	K.M*KEIAEAYLGK.T ! K.M*KEIAEAYLGK.A ! K.M*KEIAEAYLGK.-			43.97
	K.M*KEIAEAYLGK.T ! K.M*KEIAEAYLGK.A ! K.M*KEIAEAYLGK.-			66.68
	K.MKEIAEAYLGK.T ! K.MKEIAEAYLGK.A ! K.MKEIAEAYLGK.-			39.46
	K.SFYPEEVSSM*VLTK.M			37.59
	K.SFYPEEVSSM*VLTK.M			46.74
	K.SFYPEEVSSM*VLTK.M			51.4
	K.SFYPEEVSSM*VLTK.M			50.09
	K.SFYPEEVSSMVLTK.M			33.74
	K.SINPDEAVAYGAAVQAAILSGDK.S			44.56
	K.SQIHDIVLVGGSTR.I			40.74
	K.SQIHDIVLVGGSTR.I			40.68
	K.SQIHDIVLVGGSTR.I			60.74
	K.SQIHDIVLVGGSTR.I			20.98
	K.SQIHDIVLVGGSTR.I			39.61
	K.STAGDTHLGGEDFDNR.M			44.4
	K.STAGDTHLGGEDFDNR.M			43.68
	K.STAGDTHLGGEDFDNR.M			24.01
	K.TVTNAVVTVPAYFNDSQR.Q			32.42
	K.TVTNAVVTVPAYFNDSQR.Q			51.1
	K.TVTNAVVTVPAYFNDSQR.Q			65.33
	K.TVTNAVVTVPAYFNDSQR.Q			41.58
	K.VQVEYK.G			34.71
	K.VQVEYKGETK.S ! K.VQVEYKGETK.T			27.83
	R.ARFEELNADLFR.G			31.85
	R.FDDAVVQSDM*K.H			33.61
	R.FDDAVVQSDM*K.H			39.46
	R.FDDAVVQSDMK.H			90.71
	R.FDDAVVQSDMK.H			80.84
	R.FEELNADLFR.G ! K.FEELNADLFR.G			37.4
	R.FEELNADLFR.G ! K.FEELNADLFR.G			21.35
	R.GTLDPVEK.A			28.93
	R.GTLDPVEKALR.D			22.06
	R.IINEPTAAAIAYGLDK.R ! R.IINEPTAAAIAYGLDK.K ! R.IINEPTAAAIAYGLDK.G ! R.IINEPTAAAIAYGLDK.-			26.75
	R.IINEPTAAAIAYGLDK.R ! R.IINEPTAAAIAYGLDK.K ! R.IINEPTAAAIAYGLDK.G ! R.IINEPTAAAIAYGLDK.-			39.48
	R.IINEPTAAAIAYGLDK.R ! R.IINEPTAAAIAYGLDK.K ! R.IINEPTAAAIAYGLDK.G ! R.IINEPTAAAIAYGLDK.-			35.23
	R.IINEPTAAAIAYGLDKK.V ! R.IINEPTAAAIAYGLDKK.G			60.04
	R.M*VNHFIAEFK.R ! -.M*VNHFIAEFK.R			23.59
	R.MVQEAEK.Y ! -.MVQEAEK.Y			23.72
	R.NTTIPTK.Q ! R.NTTIPTK.K			50.51
	R.QATKDAGTIAGLNVLR.I ! R.QATKDAGTIAGLNVLR.-			24.19
	R.RFDDAVVQSDM*K.H			21.37
	R.RFDDAVVQSDM*K.H			33.59
	R.RFDDAVVQSDMK.H			39.01
	R.RFDDAVVQSDMK.H			100.09
	R.RFDDAVVQSDMK.H			41.29
	R.TACER.A			23.88
	R.TACER.A			22.45
	R.TACER.A			24.14
$5-1	sp|P35908|K22E_HUMAN Keratin, type II cytoskeletal 2 epidermal OS=Homo sapiens OX=9606 GN=KRT2 PE=1 SV=2	36	30
	K.AAFGGSGGR.G			38.14
	K.DVDNAYM*IK.V			25.61
	K.DVDNAYMIK.V			32.79
	K.FASFIDK.V ! K.FASFIDK.R ! K.FASFIDK.K			33.35
	K.GGSISGGGYGSGGGK.H			67.02
	K.IEISELNR.V			59.26
	K.KYEDEINKR.T			38.3
	K.LLEGEECR.L ! K.LLEGEECR.M ! R.LLEGEECR.M ! K.LLEGEECR.I ! K.LLEGEECR.-			57.33
	K.LNDLEEALQQAK.E			63.63
	K.LNDLEEALQQAK.E			28.02
	K.NVQDAIADAEQR.G			78.25
	K.VDLLNQEIEFLK.V			67.04
	K.VDPEIQNVK.A			21.4
	K.VELQSK.V			23.84
	K.YEDEINKR.T ! R.YEDEINKR.T			35.42
	K.YEELQVTVGR.H			51.5
	R.DYQELM*NVK.L			21.62
	R.DYQELMNVK.L			38.77
	R.EDIAR.R ! K.EDIAR.L ! K.EDLAR.A ! R.EDLAR.R ! K.EDLAR.L ! K.EDLAR.C			37.28
	R.FLEQQNQVLQTK.W			65.07
	R.GFSSGSAVVSGGSR.R			77.93
	R.GGGGGGFR.G			54.16
	R.GGSGGGGSISGGGYGSGGGSGGR.Y			31.31
	R.GGSGGGGSISGGGYGSGGGSGGR.Y			27.63
	R.GGSGGGGSISGGGYGSGGGSGGR.Y			29.96
	R.GGSSSGGGYGSGGGGSSSVK.G			22.09
	R.GSSSGGGYSSGSSSYGSGGR.Q			99.84
	R.GSSSGGGYSSGSSSYGSGGR.Q			27.45
	R.LQGEIAHVK.K			35.4
	R.NLDLDSIIAEVK.A			39.85
	R.SLVGLGGTK.S			35.61
	R.STSSFSCLSR.H			35.32
	R.TAAENDFVTLK.K			62.07
	R.TAAENDFVTLKK.D			25.16
	R.YGSGGGSK.G			32.87
	R.YLDGLTAER.T			36.55
$6-1	tr|E9PN89|E9PN89_HUMAN Heat shock cognate 71 kDa protein (Fragment) OS=Homo sapiens OX=9606 GN=HSPA8 PE=1 SV=1	67	28
	-.M*NPTNTVFDAK.R			55.44
	-.MNPTNTVFDAK.R			47.37
	K.DAGTIAGLNVLR.I ! K.DAGTIAGLNVLR.-			47.98
	K.DAGTIAGLNVLR.I ! K.DAGTIAGLNVLR.-			46.85
	K.DAGTIAGLNVLR.I ! K.DAGTIAGLNVLR.-			31.35
	K.DAGTIAGLNVLR.I ! K.DAGTIAGLNVLR.-			58.21
	K.DAGTIAGLNVLR.I ! K.DAGTIAGLNVLR.-			29.36
	K.DAGTIAGLNVLR.I ! K.DAGTIAGLNVLR.-			35.86
	K.DISENK.R			29.13
	K.DISENKR.A			25.44
	K.EIAEAYLGK.T ! K.EIAEAYLGK.A ! K.EIAEAYLGK.-			49.9
	K.EIAEAYLGK.T ! K.EIAEAYLGK.A ! K.EIAEAYLGK.-			39.51
	K.EIAEAYLGK.T ! K.EIAEAYLGK.A ! K.EIAEAYLGK.-			25.05
	K.EIAEAYLGK.T ! K.EIAEAYLGK.A ! K.EIAEAYLGK.-			37.53
	K.KDISENK.R			39.62
	K.KDISENKR.A			30.39
	K.KVGAER.N			31.16
	K.KVGAER.N			35.06
	K.KVGAER.N			31.98
	K.KVGAER.N			23.71
	K.LLQDFFNGK.E			55.9
	K.M*KEIAEAYLGK.T ! K.M*KEIAEAYLGK.A ! K.M*KEIAEAYLGK.-			43.97
	K.M*KEIAEAYLGK.T ! K.M*KEIAEAYLGK.A ! K.M*KEIAEAYLGK.-			66.68
	K.MKEIAEAYLGK.T ! K.MKEIAEAYLGK.A ! K.MKEIAEAYLGK.-			39.46
	K.SFYPEEVSSM*VLTK.M			37.59
	K.SFYPEEVSSM*VLTK.M			46.74
	K.SFYPEEVSSM*VLTK.M			51.4
	K.SFYPEEVSSM*VLTK.M			50.09
	K.SFYPEEVSSMVLTK.M			33.74
	K.SQIHDIVLVGGSTR.I			40.74
	K.SQIHDIVLVGGSTR.I			40.68
	K.SQIHDIVLVGGSTR.I			60.74
	K.SQIHDIVLVGGSTR.I			20.98
	K.SQIHDIVLVGGSTR.I			39.61
	K.STAGDTHLGGEDFDNR.M			44.4
	K.STAGDTHLGGEDFDNR.M			43.68
	K.STAGDTHLGGEDFDNR.M			24.01
	K.TVTNAVVTVPAYFNDSQR.Q			32.42
	K.TVTNAVVTVPAYFNDSQR.Q			51.1
	K.TVTNAVVTVPAYFNDSQR.Q			65.33
	K.TVTNAVVTVPAYFNDSQR.Q			41.58
	K.VQVEYK.G			34.71
	K.VQVEYKGETK.S ! K.VQVEYKGETK.T			27.83
	M.NPTNTVFDAK.R			71.2
	R.ARFEELNADLFR.G			31.85
	R.FDDAVVQSDM*K.H			33.61
	R.FDDAVVQSDM*K.H			39.46
	R.FDDAVVQSDMK.H			90.71
	R.FDDAVVQSDMK.H			80.84
	R.FEELNADLFR.G ! K.FEELNADLFR.G			37.4
	R.FEELNADLFR.G ! K.FEELNADLFR.G			21.35
	R.GTLDPVEK.A			28.93
	R.GTLDPVEKALR.D			22.06
	R.IINEPTAAAIAYGLDK.R ! R.IINEPTAAAIAYGLDK.K ! R.IINEPTAAAIAYGLDK.G ! R.IINEPTAAAIAYGLDK.-		1659.9	26.75
	R.IINEPTAAAIAYGLDK.R ! R.IINEPTAAAIAYGLDK.K ! R.IINEPTAAAIAYGLDK.G ! R.IINEPTAAAIAYGLDK.-		1659.9	39.48
	R.IINEPTAAAIAYGLDK.R ! R.IINEPTAAAIAYGLDK.K ! R.IINEPTAAAIAYGLDK.G ! R.IINEPTAAAIAYGLDK.-		1659.9	35.23
	R.IINEPTAAAIAYGLDKK.V ! R.IINEPTAAAIAYGLDKK.G		1787.99	60.04
	R.M*VNHFIAEFK.R ! -.M*VNHFIAEFK.R		1251.62	23.59
	R.QATKDAGTIAGLNVLR.I ! R.QATKDAGTIAGLNVLR.-		1627.91	24.19
	R.RFDDAVVQSDM*K.H		1426.66	21.37
	R.RFDDAVVQSDM*K.H		1426.66	33.59
	R.RFDDAVVQSDMK.H		1410.67	39.01
	R.RFDDAVVQSDMK.H		1410.67	100.09
	R.RFDDAVVQSDMK.H		1410.67	41.29
	R.TACER.A		636.277	23.88
	R.TACER.A		636.277	22.45
	R.TACER.A		636.277	24.14
$7-1	sp|P06733|ENOA_HUMAN Alpha-enolase OS=Homo sapiens OX=9606 GN=ENO1 PE=1 SV=2	38	22
$7-2	tr|A0A024R4F1|A0A024R4F1_HUMAN Epididymis secretory protein Li 17 OS=Homo sapiens OX=9606 GN=HEL-S-17 PE=2 SV=1	38	22
$7-3	tr|A0A0K0K1K8|A0A0K0K1K8_HUMAN Enolase 1, (Alpha), isoform CRA_a OS=Homo sapiens OX=9606 GN=ENO1 PE=3 SV=1	38	22
	K.AGYTDK.Q ! K.AGYTDK.V			34.82
	K.AVEHINK.T			28.31
	K.DATNVGDEGGFAPNILENK.E			80.95
	K.DATNVGDEGGFAPNILENK.E			26.88
	K.EGLELLK.T			59.1
	K.EGLELLK.T			24.21
	K.EGLELLK.T			42.79
	K.IDKLM*IEMDGTENK.S			37.96
	K.KLNVTEQEK.I			64.88
	K.LAM*QEFM*ILPVGAANFR.E			34.16
	K.LAM*QEFM*ILPVGAANFR.E			23.07
	K.LM*IEM*DGTENK.S			46.75
	K.LM*IEMDGTENK.S			32.36
	K.LMIEMDGTENK.S			60.41
	K.LNVTEQEK.I			45.83
	K.SCNCLLLK.V			34.07
	K.SPDDPSR.Y			39
	K.SPDDPSR.Y			38.75
	K.TGAPCR.S			50.6
	K.VNQIGSVTESIQACK.L ! K.VNQIGSVTESLQACK.L			89.62
	K.VNQIGSVTESIQACK.L ! K.VNQIGSVTESLQACK.L			35.53
	K.VVIGM*DVAASEFFR.S			76.19
	K.YDLDFK.S			28.27
	K.YDLDFK.S			29.98
	K.YDLDFK.S			27.83
	R.AAVPSGASTGIYEALELR.D			48.48
	R.AAVPSGASTGIYEALELR.D			98.27
	R.EIFDSR.G ! R.ELFDSR.G			31.71
	R.EIFDSR.G ! R.ELFDSR.G			35.05
	R.GNPTVEVDLFTSK.G			30.09
	R.GNPTVEVDLFTSK.G			31.75
	R.GNPTVEVDLFTSK.G			86.16
	R.IEEELGSK.A			42.61
	R.IEEELGSK.A			50.81
	R.IEEELGSK.A			49.36
	R.IGAEVYHNLK.N			51.06
	R.SGKYDLDFK.S			39.78
	R.YISPDQLADLYK.S			69.31
$8-1	sp|P35527|K1C9_HUMAN Keratin, type I cytoskeletal 9 OS=Homo sapiens OX=9606 GN=KRT9 PE=1 SV=3	27	22
	K.DQIVDLTVGNNK.T			30.23
	K.EVTQLR.H			33.7
	K.FEM*EQNLR.Q			29.58
	K.GPAAIQK.N			34.27
	K.SLEDTK.N ! K.SLEDTK.K			33.16
	K.SLEDTKNR.Y			20.68
	K.STM*QELNSR.L			70.99
	K.STMQELNSR.L			35.27
	K.TLLDIDNTR.M			40.75
	K.TLLDIDNTR.M			44.58
	K.TLNDM*R.Q			26.33
	K.VQALEEANNDLENK.I			31.07
	K.VQALEEANNDLENK.I			65.17
	R.FSSSGGGGGGGR.F			44.32
	R.FSSSGGGGGGGR.F			59.18
	R.FSSSSGYGGGSSR.V			43.7
	R.GGSGGSYGGGGSGGGYGGGSGSR.G			89.66
	R.GGSGGSYGGGGSGGGYGGGSGSR.G			89.75
	R.GGSGGSYGR.G			44.63
	R.IKFEM*EQNLR.Q			38.84
	R.KAAIEK.E ! K.KAALEK.S ! K.KAALEK.E ! K.KAALEK.K			27.36
	R.LASYLDK.V			31.95
	R.M*TLDDFR.I ! -.M*TLDDFR.I			41.15
	R.QEYEQLIAK.N			25.73
	R.QGVDADINGLR.Q			44.19
	R.QVLDNLTM*EK.S			35.2
	R.SGGGGGGGLGSGGSIR.S			58.33
$9-1	sp|P13647|K2C5_HUMAN Keratin, type II cytoskeletal 5 OS=Homo sapiens OX=9606 GN=KRT5 PE=1 SV=3	19	19
	K.AQYEEIANR.S			44.75
	K.DVDAAYMNK.V			35.37
	K.FASFIDK.V ! K.FASFIDK.R ! K.FASFIDK.K			33.35
	K.LAELEEALQK.A			53.72
	K.LLEGEECR.L ! K.LLEGEECR.M ! R.LLEGEECR.M ! K.LLEGEECR.I ! K.LLEGEECR.-			57.33
	K.WTLLQEQGTK.T			21.23
	K.YEDEINKR.T ! R.YEDEINKR.T			35.42
	K.YEELQQTAGR.H			32.61
	R.AEIDNVK.K			27.34
	R.FLEQQNK.I ! R.FLEQQNK.V ! R.FLEQQNK.L ! R.FLEQQNK.M ! R.FLEQQNK.A			33.39
	R.ISISTSGGSFR.N			36.29
	R.NLDLDSIIAEVK.A			39.85
	R.NM*QDLVEDFK.N			25.85
	R.QLDSIVGER.G			47.62
	R.SFSTASAITPSVSR.T			54.16
	R.SGGGGGGGFGR.V			85.8
	R.SLYNLGGSK.R			24.18
	R.TSFTSVSR.S			24.27
	R.TTAENEFVM*LK.K			42.06
$10-1	tr|E9PK54|E9PK54_HUMAN Heat shock cognate 71 kDa protein (Fragment) OS=Homo sapiens OX=9606 GN=HSPA8 PE=1 SV=8	56	17
	K.DAGTIAGLNVLR.I ! K.DAGTIAGLNVLR.-			47.98
	K.DAGTIAGLNVLR.I ! K.DAGTIAGLNVLR.-			46.85
	K.DAGTIAGLNVLR.I ! K.DAGTIAGLNVLR.-			31.35
	K.DAGTIAGLNVLR.I ! K.DAGTIAGLNVLR.-			58.21
	K.DAGTIAGLNVLR.I ! K.DAGTIAGLNVLR.-			29.36
	K.DAGTIAGLNVLR.I ! K.DAGTIAGLNVLR.-			35.86
	K.EIAEAYLGK.T ! K.EIAEAYLGK.A ! K.EIAEAYLGK.-			49.9
	K.EIAEAYLGK.T ! K.EIAEAYLGK.A ! K.EIAEAYLGK.-			39.51
	K.EIAEAYLGK.T ! K.EIAEAYLGK.A ! K.EIAEAYLGK.-			25.05
	K.EIAEAYLGK.T ! K.EIAEAYLGK.A ! K.EIAEAYLGK.-			37.53
	K.GPAVGIDLGTTYSCVGVFQHGK.V			34.23
	K.M*KEIAEAYLGK.T ! K.M*KEIAEAYLGK.A ! K.M*KEIAEAYLGK.-			43.97
	K.M*KEIAEAYLGK.T ! K.M*KEIAEAYLGK.A ! K.M*KEIAEAYLGK.-			66.68
	K.MKEIAEAYLGK.T ! K.MKEIAEAYLGK.A ! K.MKEIAEAYLGK.-			39.46
	K.NQVAM*NPTNTVFDAK.R			61.35
	K.NQVAM*NPTNTVFDAK.R			73.82
	K.NQVAM*NPTNTVFDAK.R			21.8
	K.NQVAM*NPTNTVFDAK.R			45.11
	K.NQVAM*NPTNTVFDAK.R			53.08
	K.NQVAM*NPTNTVFDAK.R			89.59
	K.NQVAM*NPTNTVFDAK.R			67.13
	K.NQVAM*NPTNTVFDAKR.L			26.29
	K.NQVAMNPTNTVFDAK.R			39.66
	K.NQVAMNPTNTVFDAK.R			83.03
	K.SFYPEEVSSM*VLTK.M			37.59
	K.SFYPEEVSSM*VLTK.M			46.74
	K.SFYPEEVSSM*VLTK.M			51.4
	K.SFYPEEVSSM*VLTK.M			50.09
	K.SFYPEEVSSMVLTK.M			33.74
	K.TVTNAVVTVPAYFNDSQR.Q			32.42
	K.TVTNAVVTVPAYFNDSQR.Q			51.1
	K.TVTNAVVTVPAYFNDSQR.Q			65.33
	K.TVTNAVVTVPAYFNDSQR.Q			41.58
	K.VQVEYK.G			34.71
	K.VQVEYKGETK.S ! K.VQVEYKGETK.T			27.83
	R.FDDAVVQSDM*K.H			33.61
	R.FDDAVVQSDM*K.H			39.46
	R.FDDAVVQSDMK.H			90.71
	R.FDDAVVQSDMK.H			80.84
	R.IINEPTAAAIAY.-			46.39
	R.LIGDAAK.N			36.45
	R.LIGDAAK.N			37.28
	R.LIGDAAK.N			43.57
	R.QATKDAGTIAGLNVLR.I ! R.QATKDAGTIAGLNVLR.-			24.19
	R.RFDDAVVQSDM*K.H			21.37
	R.RFDDAVVQSDM*K.H			33.59
	R.RFDDAVVQSDMK.H			39.01
	R.RFDDAVVQSDMK.H			100.09
	R.RFDDAVVQSDMK.H			41.29
	R.TTPSYVAFTDTER.L			80.6
	R.TTPSYVAFTDTER.L			66.12
	R.TTPSYVAFTDTER.L			61.19
	R.TTPSYVAFTDTER.L			54.8
	R.VEIIANDQGNR.I ! K.VEIIANDQGNR.T ! R.VEILANDQGNR.T			43.66
	R.VEIIANDQGNR.I ! K.VEIIANDQGNR.T ! R.VEILANDQGNR.T			51.02
	R.VEIIANDQGNR.I ! K.VEIIANDQGNR.T ! R.VEILANDQGNR.T			74.03
$11-1	sp|Q86YZ3|HORN_HUMAN Hornerin OS=Homo sapiens OX=9606 GN=HRNR PE=1 SV=2	25	17
	R.GPYESR.S ! R.GPYESR.L			29.38
	R.GSGSSQSSGYGR.H			87.53
	R.HGSGSGQSPGHGQR.G			52.97
	R.HGSGSGQSPSPSR.G			43.67
	R.HGSGSGQSPSPSR.G			82.9
	R.HGSGSGQSSSYGPYR.S			25.06
	R.QGSGSGHSPSR.V ! R.QGSGSGHSPSR.G			44.13
	R.QGSGSGHSPSR.V ! R.QGSGSGHSPSR.G			45.32
	R.QGSGSGQSPGHGQR.G			21.86
	R.QGSGSGQSPGHGQR.G			111.69
	R.QGSGSGQSPSR.G			61.04
	R.QGSGSGQSPSR.G			64.38
	R.QGSGSGQSPSR.G			51.46
	R.QGSGSGQSPSR.G			47.67
	R.QSLGHGQHGSGSGQSPSPSR.G			31.89
	R.QSLGHGR.Q			47.44
	R.QSPSHVR.H			23.25
	R.QSPSYGR.H			25.57
	R.QSSSYGPHGYGSGR.S			20.25
	R.QSSSYGPHGYGSGR.S			20.51
	R.QSSSYGQHESASR.H			26.91
	R.SSSGSSSSYGQHGSGSR.Q			26.28
	R.SSSGSSSSYGQHGSGSR.Q			21.39
	R.YGQHGSGSR.Q			35.45
	R.YGQQGSGSGQSPSR.G			57.26
$12-1	sp|P54652|HSP72_HUMAN Heat shock-related 70 kDa protein 2 OS=Homo sapiens OX=9606 GN=HSPA2 PE=1 SV=1	30	16
$12-2	tr|A0A024R6B5|A0A024R6B5_HUMAN Heat shock 70kDa protein 2, isoform CRA_a OS=Homo sapiens OX=9606 GN=HSPA2 PE=3 SV=1	30	16
$12-3	tr|A0A384MDT7|A0A384MDT7_HUMAN Epididymis secretory sperm binding protein OS=Homo sapiens OX=9606 PE=2 SV=1	30	16
	K.DNNLLGK.F			38.94
	K.LLQDFFNGK.E			55.9
	K.QTVEDEK.L			39.92
	K.STAGDTHLGGEDFDNR.M			44.4
	K.STAGDTHLGGEDFDNR.M			43.68
	K.STAGDTHLGGEDFDNR.M			24.01
	K.VQVEYK.G			34.71
	K.VQVEYKGETK.S ! K.VQVEYKGETK.T			27.83
	R.ARFEELNADLFR.G			31.85
	R.FEELNADLFR.G ! K.FEELNADLFR.G			37.4
	R.FEELNADLFR.G ! K.FEELNADLFR.G			21.35
	R.IINEPTAAAIAYGLDK.R ! R.IINEPTAAAIAYGLDK.K ! R.IINEPTAAAIAYGLDK.G ! R.IINEPTAAAIAYGLDK.-			26.75
	R.IINEPTAAAIAYGLDK.R ! R.IINEPTAAAIAYGLDK.K ! R.IINEPTAAAIAYGLDK.G ! R.IINEPTAAAIAYGLDK.-			39.48
	R.IINEPTAAAIAYGLDK.R ! R.IINEPTAAAIAYGLDK.K ! R.IINEPTAAAIAYGLDK.G ! R.IINEPTAAAIAYGLDK.-			35.23
	R.IINEPTAAAIAYGLDKK.V ! R.IINEPTAAAIAYGLDKK.G			60.04
	R.LIGDAAK.N			36.45
	R.LIGDAAK.N			37.28
	R.LIGDAAK.N			43.57
	R.NTTIPTK.Q ! R.NTTIPTK.K			50.51
	R.TACER.A			23.88
	R.TACER.A			22.45
	R.TACER.A			24.14
	R.TTPSYVAFTDTER.L			80.6
	R.TTPSYVAFTDTER.L			66.12
	R.TTPSYVAFTDTER.L			61.19
	R.TTPSYVAFTDTER.L			54.8
	R.VCNPIISK.L			35.81
	R.VEIIANDQGNR.I ! K.VEIIANDQGNR.T ! R.VEILANDQGNR.T			43.66
	R.VEIIANDQGNR.I ! K.VEIIANDQGNR.T ! R.VEILANDQGNR.T			51.02
	R.VEIIANDQGNR.I ! K.VEIIANDQGNR.T ! R.VEILANDQGNR.T			74.03
$13-1	sp|Q08188|TGM3_HUMAN Protein-glutamine gamma-glutamyltransferase E OS=Homo sapiens OX=9606 GN=TGM3 PE=1 SV=4	16	16
$13-2	tr|A0A494C0J7|A0A494C0J7_HUMAN TGc domain-containing protein OS=Homo sapiens OX=9606 PE=4 SV=1	16	16
	K.AVGSNAR.M			32.93
	K.DSATM*SLDPEEEAEHPIK.I			48.69
	K.FSSQELILR.R			57.21
	K.IDVPTLGPK.E			67.83
	K.ISYAQYEK.Y			32.4
	K.SDNM*IR.I			40.65
	K.SGFSPVR.Y			39.62
	K.VAGM*LAVGK.E			55.36
	K.VPDESEVVVER.D			67.77
	K.YISTK.A ! R.YISTK.A			29.82
	K.YPEGSDQER.Q			29.36
	R.FDILPSR.S			36.98
	R.ITAVCK.V			20.09
	R.M*DVTDK.Y			20.61
	R.SLGIPSR.V			40.77
	R.SQGVFQCGPASVIGVR.E			21.67
$14-1	sp|P13645|K1C10_HUMAN Keratin, type I cytoskeletal 10 OS=Homo sapiens OX=9606 GN=KRT10 PE=1 SV=6	18	15
	K.DAEAWFNEK.S ! R.DAEAWFNEK.S			35.81
	K.GSLGGGFSSGGFSGGSFSR.G			86
	K.SSSSGSVGESSSK.G			83.56
	K.VTM*QNLNDR.L			65.62
	K.VTMQNLNDR.L			48.91
	K.YENEVALR.Q			39.55
	R.AETECQNTEYQQLLDIK.I			58.67
	R.ALEESNYELEGK.I			72.03
	R.LAADDFR.L ! K.LAADDFR.T ! R.LAADDFR.T ! K.LAADDFR.A ! R.LAADDFR.V ! K.LAADDFR.I			28.65
	R.LASYLDK.V			31.95
	R.LASYLDKVR.A			22.85
	R.LENEIQTYR.S			77.85
	R.QSVEADINGLR.R ! R.QSVEADINGLR.K			64.86
	R.SQYEQLAEQNR.K			66.6
	R.SQYEQLAEQNR.K			35.89
	R.SQYEQLAEQNRK.D			24.1
	R.SQYEQLAEQNRK.D			60.96
	R.VLDELTLTK.A			45.92
$15-1	sp|Q04695|K1C17_HUMAN Keratin, type I cytoskeletal 17 OS=Homo sapiens OX=9606 GN=KRT17 PE=1 SV=2	15	15
	K.ASLEGNLAETENR.Y			80.43
	K.ATM*QNLNDR.L			53.14
	K.EPVTTR.Q			20.85
	K.GSSGLGGGSSR.T ! -.GSSGLGGGSSR.T			26.61
	K.ILLDVK.T			35.13
	K.SEISELR.R			42.84
	R.ADLEM*QIENLK.E			27.27
	R.ALEEANTELEVK.I			57.83
	R.EVATNSELVQSGK.S			92.63
	R.LAADDFR.L ! K.LAADDFR.T ! R.LAADDFR.T ! K.LAADDFR.A ! R.LAADDFR.V ! K.LAADDFR.I			28.65
	R.LASYLDK.V			31.95
	R.LASYLDKVR.A			22.85
	R.TIVEEVQDGK.V			46.45
	R.TKFETEQALR.M ! R.TKFETEQALR.L			20.6
	R.VLDELTLAR.T ! R.VLDELTLAR.A ! K.VLDELTLAR.A			30.16
$16-1	tr|F6KPG5|F6KPG5_HUMAN Albumin (Fragment) OS=Homo sapiens OX=9606 PE=2 SV=1	15	15
$16-2	sp|P02768|ALBU_HUMAN Serum albumin OS=Homo sapiens OX=9606 GN=ALB PE=1 SV=2	15	15
$16-3	tr|B4DPP6|B4DPP6_HUMAN cDNA FLJ54371, highly similar to Serum albumin OS=Homo sapiens OX=9606 PE=2 SV=1	15	15
$16-4	tr|B2RBS8|B2RBS8_HUMAN cDNA, FLJ95666, highly similar to Homo sapiens albumin (ALB), mRNA OS=Homo sapiens OX=9606 PE=2 SV=1	15	15
$16-5	tr|Q56G89|Q56G89_HUMAN Serum albumin OS=Homo sapiens OX=9606 PE=2 SV=1	15	15
$16-6	tr|A0A0C4DGB6|A0A0C4DGB6_HUMAN Serum albumin OS=Homo sapiens OX=9606 GN=ALB PE=1 SV=1	15	15
	K.AACLLPK.L			26.99
	K.AAFTECCQAADK.A			40.85
	K.AVM*DDFAAFVEK.C			54.78
	K.AWAVAR.G ! K.AWAVAR.L			28.14
	K.DDNPNLPR.L			37.36
	K.KVPQVSTPTLVEVSR.N			50.51
	K.LCTVATLR.E			41.52
	K.LDELRDEGK.A			27.92
	K.LVNEVTEFAK.T			70.24
	K.LVTDLTK.V			46.09
	K.TCVADESAENCDK.S			105.9
	K.TPVSDR.V			36.03
	K.TYETTLEK.C			20.79
	K.YICENQDSISSK.L			29.85
	K.YLYEIAR.R ! R.YLYEIAR.R			23.91
$17-1	sp|P02533|K1C14_HUMAN Keratin, type I cytoskeletal 14 OS=Homo sapiens OX=9606 GN=KRT14 PE=1 SV=4	15	14
	K.ASLENSLEETK.G			43.81
	K.DYSPYFK.T			22.64
	K.GSCGIGGGIGGGSSR.I			46.08
	K.ILLDVK.T			35.13
	K.SEISELR.R			42.84
	K.TIEDLR.N ! K.TIEDLR.H ! K.TLEDLR.K			31.53
	K.VTM*QNLNDR.L			65.62
	K.VTMQNLNDR.L			48.91
	R.APSTYGGGLSVSSSR.F			30.22
	R.EVATNSELVQSGK.S			92.63
	R.LAADDFR.L ! K.LAADDFR.T ! R.LAADDFR.T ! K.LAADDFR.A ! R.LAADDFR.V ! K.LAADDFR.I			28.65
	R.LASYLDK.V			31.95
	R.LASYLDKVR.A			22.85
	R.QFTSSSSM*K.G			20.38
	R.VLDELTLAR.T ! R.VLDELTLAR.A ! K.VLDELTLAR.A			30.16
$18-1	tr|K7EQQ3|K7EQQ3_HUMAN Keratin, type I cytoskeletal 9 OS=Homo sapiens OX=9606 GN=KRT9 PE=1 SV=1	15	14
	K.EVTQLR.H			33.7
	K.FEM*EQNLR.Q			29.58
	K.SLEDTK.N ! K.SLEDTK.K			33.16
	K.SLEDTKNR.Y			20.68
	K.TLNDM*R.Q			26.33
	M.TLDDFR.I			20.18
	R.GGSGGSYGGGGSGGGYGGGSGSR.G			89.66
	R.GGSGGSYGGGGSGGGYGGGSGSR.G			89.75
	R.GGSGGSYGR.G			44.63
	R.IKFEM*EQNLR.Q			38.84
	R.KAAIEK.E ! K.KAALEK.S ! K.KAALEK.E ! K.KAALEK.K			27.36
	R.M*TLDDFR.I ! -.M*TLDDFR.I			41.15
	R.QEYEQLIAK.N			25.73
	R.QGVDADINGLR.Q			44.19
	R.QVLDNLTM*EK.S			35.2
$19-1	tr|A0A024R5Z7|A0A024R5Z7_HUMAN Annexin OS=Homo sapiens OX=9606 GN=ANXA2 PE=2 SV=1	16	13
$19-2	sp|P07355|ANXA2_HUMAN Annexin A2 OS=Homo sapiens OX=9606 GN=ANXA2 PE=1 SV=2	16	13
$19-3	tr|V9HW65|V9HW65_HUMAN Annexin OS=Homo sapiens OX=9606 GN=HEL-S-270 PE=2 SV=1	16	13
	K.AYTNFDAER.D			33.86
	K.DIISDTSGDFR.K			51
	K.ELASALK.S			46.2
	K.GVDEVTIVNILTNR.S			21.59
	K.LM*VALAK.G ! K.LM*VALAK.-			41.05
	K.LMVALAK.G ! K.LMVALAK.-			27.74
	K.SYSPYDM*LESIR.K			51.72
	K.TPAQYDASELK.A			46.94
	R.AEDGSVIDYELIDQDAR.D ! R.AEDGSVIDYELIDQDAR.-			86.99
	R.DALNIETAIK.T ! R.DALNIETAIK.-			57.14
	R.DLYDAGVK.R			31.63
	R.LYDSMK.G ! R.LYDSMK.Q ! R.LYDSMK.-			29.57
	R.SEVDM*LK.I			29.48
	R.SEVDMLK.I			22.07
	R.TNQELQEINR.V ! R.TNQELQEINR.I			50.87
	R.TNQELQEINR.V ! R.TNQELQEINR.I			39.46
$20-1	tr|V9HWF4|V9HWF4_HUMAN Phosphoglycerate kinase OS=Homo sapiens OX=9606 GN=HEL-S-68p PE=2 SV=1	16	13
$20-2	sp|P00558|PGK1_HUMAN Phosphoglycerate kinase 1 OS=Homo sapiens OX=9606 GN=PGK1 PE=1 SV=3	16	13
	K.ACANPAAGSVILLENLR.F			35.17
	K.AGGFLM*K.K			33.41
	K.AGGFLMK.K			36.25
	K.ALM*DEVVK.A			34.25
	K.DCVGPEVEK.A			38.08
	K.ELNYFAK.A			41.94
	K.ITLPVDFVTADK.F			37.37
	K.LTLDKLDVK.G			26.22
	K.VSHVSTGGGASLELLEGK.I ! K.VSHVSTGGGASLELLEGK.V			32.29
	K.YAEAVTR.A			36.35
	K.YSLEPVAVELK.S			28.96
	R.AHSSM*VGVNLPQK.A			27.71
	R.FHVEEEGK.G			21.05
	R.VDFNVPM*K.K ! R.VDFNVPM*K.N			24.83
	R.VDFNVPM*K.K ! R.VDFNVPM*K.N			33.58
	R.VDFNVPMK.K ! R.VDFNVPMK.N			28.2
$21-1	sp|P48668|K2C6C_HUMAN Keratin, type II cytoskeletal 6C OS=Homo sapiens OX=9606 GN=KRT6C PE=1 SV=3	13	13
	K.DVDAAYMNK.V			35.37
	K.FASFIDK.V ! K.FASFIDK.R ! K.FASFIDK.K			33.35
	K.LLEGEECR.L ! K.LLEGEECR.M ! R.LLEGEECR.M ! K.LLEGEECR.I ! K.LLEGEECR.-			57.33
	K.WTLLQEQGTK.T			21.23
	K.YEDEINKR.T ! R.YEDEINKR.T			35.42
	K.YEELQVTAGR.H			57.76
	R.AIGGGLSSVGGGSSTIK.Y			36.91
	R.FLEQQNK.I ! R.FLEQQNK.V ! R.FLEQQNK.L ! R.FLEQQNK.M ! R.FLEQQNK.A			33.39
	R.NLDLDSIIAEVK.A			39.85
	R.QLDSIVGER.G			47.62
	R.SGFSSISVSR.S			28.51
	R.TAAENEFVTLK.K			33.79
	R.TAAENEFVTLKK.D			32.15
$22-1	tr|B4DRR0|B4DRR0_HUMAN cDNA FLJ53910, highly similar to Keratin, type II cytoskeletal 6A OS=Homo sapiens OX=9606 PE=2 SV=1	13	13
$22-2	sp|P02538|K2C6A_HUMAN Keratin, type II cytoskeletal 6A OS=Homo sapiens OX=9606 GN=KRT6A PE=1 SV=3	13	13
$22-3	tr|A8K2I0|A8K2I0_HUMAN cDNA FLJ78504, highly similar to Homo sapiens keratin 6A (KRT6A), mRNA OS=Homo sapiens OX=9606 PE=2 SV=1	13	13
$22-4	tr|A0A0S2Z428|A0A0S2Z428_HUMAN HCG2039812, isoform CRA_b (Fragment) OS=Homo sapiens OX=9606 GN=KRT6A PE=2 SV=1	13	13
$22-5	tr|B4DRU6|B4DRU6_HUMAN cDNA FLJ54657, highly similar to Keratin, type II cytoskeletal 6A OS=Homo sapiens OX=9606 PE=2 SV=1	13	13
	K.DVDAAYMNK.V			35.37
	K.FASFIDK.V ! K.FASFIDK.R ! K.FASFIDK.K			33.35
	K.LLEGEECR.L ! K.LLEGEECR.M ! R.LLEGEECR.M ! K.LLEGEECR.I ! K.LLEGEECR.-			57.33
	K.WTLLQEQGTK.T			21.23
	K.YEDEINKR.T ! R.YEDEINKR.T			35.42
	K.YEELQVTAGR.H			57.76
	R.AIGGGLSSVGGGSSTIK.Y			36.91
	R.FLEQQNK.I ! R.FLEQQNK.V ! R.FLEQQNK.L ! R.FLEQQNK.M ! R.FLEQQNK.A			33.39
	R.NLDLDSIIAEVK.A			39.85
	R.QLDSIVGER.G			47.62
	R.SGFSSVSVSR.S			35.12
	R.TAAENEFVTLK.K			33.79
	R.TAAENEFVTLKK.D			32.15
$23-1	sp|P08729|K2C7_HUMAN Keratin, type II cytoskeletal 7 OS=Homo sapiens OX=9606 GN=KRT7 PE=1 SV=5	13	12
	K.FASFIDK.V ! K.FASFIDK.R ! K.FASFIDK.K			33.35
	K.FETLQAQAGK.H			47.69
	K.LEAAIAEAEER.G			58.45
	K.LLEGEESR.I ! K.LLEGEESR.L ! R.LLEGEESR.L ! K.LLEGEESR.-			42.89
	R.AEAEAWYQTK.F ! R.AEAEAWYQTK.Y			30.73
	R.EYQELM*SVK.L			30.81
	R.EYQELMSVK.L			20.02
	R.FLEQQNK.I ! R.FLEQQNK.V ! R.FLEQQNK.L ! R.FLEQQNK.M ! R.FLEQQNK.A			33.39
	R.GQLEALQVDGGR.L			55.04
	R.LQAEIDNIK.N			21.19
	R.QEESEQIK.T			33.38
	R.SAYGGPVGAGIR.E			24.43
	R.SM*QDVVEDFK.N			57.46
$24-1	sp|P08779|K1C16_HUMAN Keratin, type I cytoskeletal 16 OS=Homo sapiens OX=9606 GN=KRT16 PE=1 SV=4	12	11
	K.ASLENSLEETK.G			43.81
	K.DYSPYFK.T			22.64
	K.GSCGIGGGIGGGSSR.I			46.08
	K.IIAATIENAQPILQIDNAR.L			22.04
	K.TIEDLR.N ! K.TIEDLR.H ! K.TLEDLR.K			31.53
	K.VTM*QNLNDR.L			65.62
	K.VTMQNLNDR.L			48.91
	R.LAADDFR.L ! K.LAADDFR.T ! R.LAADDFR.T ! K.LAADDFR.A ! R.LAADDFR.V ! K.LAADDFR.I			28.65
	R.LASYLDK.V			31.95
	R.LASYLDKVR.A			22.85
	R.QFTSSSSM*K.G			20.38
	R.VLDELTLAR.T ! R.VLDELTLAR.A ! K.VLDELTLAR.A			30.16
$25-1	tr|Q4LE79|Q4LE79_HUMAN DSP variant protein (Fragment) OS=Homo sapiens OX=9606 GN=DSP variant protein PE=2 SV=1	12	11
$25-2	sp|P15924|DESP_HUMAN Desmoplakin OS=Homo sapiens OX=9606 GN=DSP PE=1 SV=3	12	11
	K.DEETGLCLLPLK.E			91.1
	K.EM*SVQEAYK.K			20.43
	K.EMSVQEAYK.K			25.77
	K.LGIYEAM*K.I			21.99
	K.QIDFR.L			24.46
	R.AESGPDLR.Y			22.19
	R.ETQSQLETER.S			44.92
	R.LPVDIAYK.R			31.03
	R.LPVEEAYK.R			28.93
	R.VVIVDPETNK.E			47.09
	R.YEVTSGGGGTSR.M			29.39
	R.YIELLTR.S			25.15
$26-1	sp|P05787|K2C8_HUMAN Keratin, type II cytoskeletal 8 OS=Homo sapiens OX=9606 GN=KRT8 PE=1 SV=7	10	10
	K.AQYEDIANR.S ! K.AQYEDIANR.-			50.62
	K.DVDEAYM*NK.V			25.38
	K.FASFIDK.V ! K.FASFIDK.R ! K.FASFIDK.K			33.35
	K.LLEGEESR.I ! K.LLEGEESR.L ! R.LLEGEESR.L ! K.LLEGEESR.-			42.89
	K.LSELEAALQR.A			65.28
	K.YEDEINKR.T ! R.YEDEINKR.T			35.42
	K.YEELQSLAGK.H			64.68
	R.FLEQQNK.I ! R.FLEQQNK.V ! R.FLEQQNK.L ! R.FLEQQNK.M ! R.FLEQQNK.A			33.39
	R.LQAEIEGLK.G ! K.LQAELEGIK.R			51.96
	R.QLYEEEIR.E			32.29
$27-1	sp|Q9Y266|NUDC_HUMAN Nuclear migration protein nudC OS=Homo sapiens OX=9606 GN=NUDC PE=1 SV=1	10	10
	K.ELTDEEAER.L			38.94
	K.INPENSK.L			26.99
	K.LSDLDSETR.S			44.88
	K.M*M*YDQR.Q			21.31
	K.QDTEEDEEEDEKDK.G			63.68
	K.SETSGPQIK.E			22.64
	K.SM*GLPTSDEQK.K			23.08
	R.KELLQK.L ! K.KELLQK.G ! K.QEIIKK.F ! K.QEILKK.F			29.05
	R.LQLEIDQK.K			43.12
	R.LVSSDPEINTK.K			58.52
$28-1	sp|P61626|LYSC_HUMAN Lysozyme C OS=Homo sapiens OX=9606 GN=LYZ PE=1 SV=1	17	9
$28-2	tr|B2R4C5|B2R4C5_HUMAN Lysozyme OS=Homo sapiens OX=9606 GN=LYZ PE=2 SV=1	17	9
	K.CEIAR.F ! R.CELAR.T ! R.CELAR.V			37.13
	K.WESGYNTR.A			27.82
	R.ATNYNAGDR.S			24.06
	R.ATNYNAGDR.S			55.09
	R.AWVAWR.N			27.44
	R.DPQGIR.A			22.45
	R.GISLANWM*CLAK.W			57.19
	R.LGM*DGYR.G			35.76
	R.LGM*DGYR.G			35.69
	R.LGMDGYR.G			27.72
	R.STDYGIFQINSR.Y			34.21
	R.STDYGIFQINSR.Y			32.94
	R.STDYGIFQINSR.Y			72.67
	R.STDYGIFQINSR.Y			68.21
	R.YWCNDGK.T			24.37
	R.YWCNDGK.T			38.97
	R.YWCNDGK.T			26.49
$29-1	sp|P05089|ARGI1_HUMAN Arginase-1 OS=Homo sapiens OX=9606 GN=ARG1 PE=1 SV=2	10	9
	K.AGLLEK.L			25.78
	K.ASEQLAGK.V			45.19
	K.DIVYIGLR.D			20.75
	K.LKEQECDVK.D			26.91
	K.LKEQECDVK.D			28.1
	K.TPEEVTR.T			22.67
	K.YFSM*TEVDR.L			38.93
	R.GGVEEGPTVLR.K			48.35
	R.KAGLLEK.L			27.21
	R.TIGIIGAPFSK.G			48.91
$30-1	tr|B2RA03|B2RA03_HUMAN cDNA, FLJ94640, highly similar to Homo sapiens keratin 18 (KRT18), mRNA OS=Homo sapiens OX=9606 PE=2 SV=1	9	9
$30-2	tr|I6L965|I6L965_HUMAN KRT18 protein (Fragment) OS=Homo sapiens OX=9606 GN=KRT18 PE=2 SV=1	9	9
$30-3	sp|P05783|K1C18_HUMAN Keratin, type I cytoskeletal 18 OS=Homo sapiens OX=9606 GN=KRT18 PE=1 SV=2	9	9
$30-4	tr|A0A024RAY2|A0A024RAY2_HUMAN Keratin 18, isoform CRA_a OS=Homo sapiens OX=9606 GN=KRT18 PE=3 SV=1	9	9
	K.ETM*QSLNDR.L			70.8
	K.IIEDLR.A ! K.IIEDLR.R ! K.LLEDLR.K			32.78
	K.LEAEIATYR.R			53.56
	K.VVSETNDTK.V			37.21
	R.AQIFANTVDNAR.I			68.39
	R.IVLQIDNAR.L			47.15
	R.LAADDFR.L ! K.LAADDFR.T ! R.LAADDFR.T ! K.LAADDFR.A ! R.LAADDFR.V ! K.LAADDFR.I			28.65
	R.LASYLDR.V			35.88
	R.SLETENR.R			30.09
$31-1	tr|V9HWB4|V9HWB4_HUMAN Epididymis secretory sperm binding protein Li 89n OS=Homo sapiens OX=9606 GN=HEL-S-89n PE=2 SV=1	14	8
$31-2	sp|P11021|BIP_HUMAN Endoplasmic reticulum chaperone BiP OS=Homo sapiens OX=9606 GN=HSPA5 PE=1 SV=2	14	8
	K.ITITNDQNR.L			32.63
	K.NQLTSNPENTVFDAK.R			22.27
	K.SDIDEIVLVGGSTR.I			21.42
	K.SQIFSTASDNQPTVTIK.V			26.77
	R.IINEPTAAAIAYGLDK.R ! R.IINEPTAAAIAYGLDK.K ! R.IINEPTAAAIAYGLDK.G ! R.IINEPTAAAIAYGLDK.-			26.75
	R.IINEPTAAAIAYGLDK.R ! R.IINEPTAAAIAYGLDK.K ! R.IINEPTAAAIAYGLDK.G ! R.IINEPTAAAIAYGLDK.-			39.48
	R.IINEPTAAAIAYGLDK.R ! R.IINEPTAAAIAYGLDK.K ! R.IINEPTAAAIAYGLDK.G ! R.IINEPTAAAIAYGLDK.-			35.23
	R.LIGDAAK.N			36.45
	R.LIGDAAK.N			37.28
	R.LIGDAAK.N			43.57
	R.LTPEEIER.M ! R.LTPEELER.A			35.24
	R.VEIIANDQGNR.I ! K.VEIIANDQGNR.T ! R.VEILANDQGNR.T			43.66
	R.VEIIANDQGNR.I ! K.VEIIANDQGNR.T ! R.VEILANDQGNR.T			51.02
	R.VEIIANDQGNR.I ! K.VEIIANDQGNR.T ! R.VEILANDQGNR.T			74.03
$32-1	sp|P31944|CASPE_HUMAN Caspase-14 OS=Homo sapiens OX=9606 GN=CASP14 PE=1 SV=2	10	8
$32-2	tr|B2CIS9|B2CIS9_HUMAN Caspase 14, apoptosis-related cysteine peptidase OS=Homo sapiens OX=9606 GN=CASP14 PE=2 SV=1	10	8
	K.GEDGEM*VK.L			20.4
	K.GEDGEMVK.L			34.06
	K.LENLFEALNNK.N			58.14
	K.TNPEIQSTLR.K			29.67
	K.VYIIQACR.G			34.98
	R.DPTAEQFQEELEK.F			63.83
	R.KTNPEIQSTLR.K			54.77
	R.KTNPEIQSTLR.K			40.01
	R.M*AEAELVQEGK.A			56.21
	R.SLEEEK.A ! R.SLEEEK.Y ! R.SLEEEK.I ! K.SLEEEK.K ! K.SLEEEK.-			29.77
$33-1	sp|P12035|K2C3_HUMAN Keratin, type II cytoskeletal 3 OS=Homo sapiens OX=9606 GN=KRT3 PE=1 SV=3	9	8
	K.FASFIDK.V ! K.FASFIDK.R ! K.FASFIDK.K			33.35
	K.IDSEIK.K ! R.LDSELK.N ! R.LDSELK.E			22.56
	K.KYEDEINKR.T			38.3
	K.YEDEINKR.T ! R.YEDEINKR.T			35.42
	R.DYQELM*NVK.L			21.62
	R.DYQELMNVK.L			38.77
	R.FLEQQNK.I ! R.FLEQQNK.V ! R.FLEQQNK.L ! R.FLEQQNK.M ! R.FLEQQNK.A			33.39
	R.TAAENEFVTLK.K			33.79
	R.TAAENEFVTLKK.D			32.15
$34-1	sp|O95678|K2C75_HUMAN Keratin, type II cytoskeletal 75 OS=Homo sapiens OX=9606 GN=KRT75 PE=1 SV=2	8	8
	K.AQYEDIANR.S ! K.AQYEDIANR.-			50.62
	K.DVDAAYMNK.V			35.37
	K.FASFIDK.V ! K.FASFIDK.R ! K.FASFIDK.K			33.35
	K.LLEGEECR.L ! K.LLEGEECR.M ! R.LLEGEECR.M ! K.LLEGEECR.I ! K.LLEGEECR.-			57.33
	K.YEDEINKR.T ! R.YEDEINKR.T			35.42
	K.YEELQVTAGR.H			57.76
	R.FLEQQNK.I ! R.FLEQQNK.V ! R.FLEQQNK.L ! R.FLEQQNK.M ! R.FLEQQNK.A			33.39
	R.NLDLDSIIAEVK.A			39.85
$35-1	tr|Q53FN7|Q53FN7_HUMAN BZW1 protein variant (Fragment) OS=Homo sapiens OX=9606 PE=2 SV=1	8	8
$35-2	sp|Q7L1Q6|BZW1_HUMAN Basic leucine zipper and W2 domain-containing protein 1 OS=Homo sapiens OX=9606 GN=BZW1 PE=1 SV=1	8	8
	K.AEVLSEEPILK.W			47.92
	K.DINAVAASLR.K			55.94
	K.EELVAEQAIK.H ! K.EELVAEQALK.H			46.51
	K.EGVSAAFAVK.L			36.74
	K.ELSEYVR.N			41.94
	K.FLDASGAK.L			40.73
	K.SWINEK.D			26.86
	R.LM*ELFPANK.Q			33.63
$36-1	tr|Q6FHX6|Q6FHX6_HUMAN Flap endonuclease 1 OS=Homo sapiens OX=9606 GN=FEN1 PE=2 SV=1	8	7
$36-2	sp|P39748|FEN1_HUMAN Flap endonuclease 1 OS=Homo sapiens OX=9606 GN=FEN1 PE=1 SV=1	8	7
	K.LIADVAPSAIR.E			49.19
	K.QFSEER.I			26.15
	K.QLQQAQAAGAEQEVEK.F			40.06
	K.QLQQAQAAGAEQEVEK.F			64.53
	K.SGELAK.R			40.53
	K.SIEEIVR.R			25.96
	R.AVDLIQK.H			28.82
	R.LDDFFK.V			26.82
$37-1	sp|P08670|VIME_HUMAN Vimentin OS=Homo sapiens OX=9606 GN=VIM PE=1 SV=4	7	7
$37-2	tr|V9HWE1|V9HWE1_HUMAN Epididymis luminal protein 113 OS=Homo sapiens OX=9606 GN=HEL113 PE=2 SV=1	7	7
$37-3	tr|Q53HU8|Q53HU8_HUMAN Vimentin variant (Fragment) OS=Homo sapiens OX=9606 PE=2 SV=1	7	7
$37-4	tr|B0YJC4|B0YJC4_HUMAN Vimentin OS=Homo sapiens OX=9606 GN=VIM PE=1 SV=1	7	7
	K.FADLSEAANR.N			53.06
	K.LLEGEESR.I ! K.LLEGEESR.L ! R.LLEGEESR.L ! K.LLEGEESR.-			42.89
	K.VELQELNDR.F			35.3
	R.FLEQQNK.I ! R.FLEQQNK.V ! R.FLEQQNK.L ! R.FLEQQNK.M ! R.FLEQQNK.A			33.39
	R.IDLER.L ! R.IDLER.R ! R.LDIER.R ! R.LDLER.K ! K.LDLER.S ! K.LDLER.E			37.45
	R.QDVDNASLAR.L			63.53
	R.QVDQLTNDK.A			41.86
$38-1	tr|A0A384MTQ3|A0A384MTQ3_HUMAN Adenosylhomocysteinase OS=Homo sapiens OX=9606 PE=2 SV=1	7	7
$38-2	sp|P23526|SAHH_HUMAN Adenosylhomocysteinase OS=Homo sapiens OX=9606 GN=AHCY PE=1 SV=4	7	7
	K.VADIGLAAWGR.K			72.76
	K.VAVVAGYGDVGK.G			74.39
	K.VPAINVNDSVTK.S			45.03
	R.ATDVM*IAGK.V			28.28
	R.ESILDGLK.R ! R.ESLIDGIK.R			61.57
	R.GISEETTTGVHNLYK.M			38.69
	R.IILLAEGR.L			46.98
$39-1	tr|Q1KLZ0|Q1KLZ0_HUMAN HCG15971, isoform CRA_a OS=Homo sapiens OX=9606 GN=PS1TP5BP1 PE=2 SV=1	7	7
$39-2	tr|Q53GK6|Q53GK6_HUMAN Beta actin variant (Fragment) OS=Homo sapiens OX=9606 PE=2 SV=1	7	7
$39-3	sp|P63261|ACTG_HUMAN Actin, cytoplasmic 2 OS=Homo sapiens OX=9606 GN=ACTG1 PE=1 SV=1	7	7
$39-4	tr|Q53G99|Q53G99_HUMAN Beta actin variant (Fragment) OS=Homo sapiens OX=9606 PE=2 SV=1	7	7
$39-5	tr|B4E3A4|B4E3A4_HUMAN cDNA FLJ57283, highly similar to Actin, cytoplasmic 2 OS=Homo sapiens OX=9606 PE=2 SV=1	7	7
$39-6	tr|B4DVQ0|B4DVQ0_HUMAN cDNA FLJ58286, highly similar to Actin, cytoplasmic 2 OS=Homo sapiens OX=9606 PE=2 SV=1	7	7
$39-7	sp|P60709|ACTB_HUMAN Actin, cytoplasmic 1 OS=Homo sapiens OX=9606 GN=ACTB PE=1 SV=1	7	7
$39-8	tr|Q8WVW5|Q8WVW5_HUMAN Uncharacterized protein (Fragment) OS=Homo sapiens OX=9606 PE=2 SV=1	7	7
$39-9	tr|B4E335|B4E335_HUMAN cDNA FLJ52842, highly similar to Actin, cytoplasmic 1 OS=Homo sapiens OX=9606 PE=2 SV=1	7	7
$39-10	tr|Q53G76|Q53G76_HUMAN Beta actin variant (Fragment) OS=Homo sapiens OX=9606 PE=2 SV=1	7	7
	K.AGFAGDDAPR.A			50.88
	K.DSYVGDEAQSK.R			44.53
	K.EITALAPSTM*K.I			21.17
	K.IIAPPER.K ! K.IIAPPER.R			39.59
	K.QEYDESGPSIVHR.K			49.27
	R.GILTLK.Y			27.81
	R.GYSFTTTAER.E			39.51
$40-1	tr|A0A1U9X7X4|A0A1U9X7X4_HUMAN HSPA1L OS=Homo sapiens OX=9606 PE=3 SV=1	17	6
$40-2	sp|P34931|HS71L_HUMAN Heat shock 70 kDa protein 1-like OS=Homo sapiens OX=9606 GN=HSPA1L PE=1 SV=2	17	6
$40-3	tr|A0A1U9X7X9|A0A1U9X7X9_HUMAN HSPA1L OS=Homo sapiens OX=9606 PE=3 SV=1	17	6
$40-4	tr|A0A1U9X7W7|A0A1U9X7W7_HUMAN Epididymis secretory sperm binding protein OS=Homo sapiens OX=9606 PE=2 SV=1	17	6
$40-5	tr|B4DXY3|B4DXY3_HUMAN cDNA FLJ56517, highly similar to Heat shock 70 kDa protein 1L OS=Homo sapiens OX=9606 PE=2 SV=1	17	6
$40-6	tr|B2RCQ9|B2RCQ9_HUMAN cDNA, FLJ96225, highly similar to Homo sapiens heat shock 70kDa protein 1-like (HSPA1L), mRNA OS=Homo sapiens OX=9606 PE=2 SV=1	17	6
$40-7	tr|B4DI54|B4DI54_HUMAN cDNA FLJ56386, highly similar to Heat shock 70 kDa protein 1L OS=Homo sapiens OX=9606 PE=2 SV=1	17	6
$40-8	tr|Q53FA3|Q53FA3_HUMAN HSPA1L (Fragment) OS=Homo sapiens OX=9606 GN=HSPA1L PE=1 SV=1	17	6
	K.NQVAM*NPQNTVFDAK.R		1692.8	51.48
	R.IINEPTAAAIAYGLDK.R ! R.IINEPTAAAIAYGLDK.K ! R.IINEPTAAAIAYGLDK.G ! R.IINEPTAAAIAYGLDK.-		1659.9	26.75
	R.IINEPTAAAIAYGLDK.R ! R.IINEPTAAAIAYGLDK.K ! R.IINEPTAAAIAYGLDK.G ! R.IINEPTAAAIAYGLDK.-		1659.9	39.48
	R.IINEPTAAAIAYGLDK.R ! R.IINEPTAAAIAYGLDK.K ! R.IINEPTAAAIAYGLDK.G ! R.IINEPTAAAIAYGLDK.-		1659.9	35.23
	R.LIGDAAK.N			36.45
	R.LIGDAAK.N			37.28
	R.LIGDAAK.N			43.57
	R.TACER.A			23.88
	R.TACER.A			22.45
	R.TACER.A			24.14
	R.TTPSYVAFTDTER.L			80.6
	R.TTPSYVAFTDTER.L			66.12
	R.TTPSYVAFTDTER.L			61.19
	R.TTPSYVAFTDTER.L			54.8
	R.VEIIANDQGNR.I ! K.VEIIANDQGNR.T ! R.VEILANDQGNR.T			43.66
	R.VEIIANDQGNR.I ! K.VEIIANDQGNR.T ! R.VEILANDQGNR.T			51.02
	R.VEIIANDQGNR.I ! K.VEIIANDQGNR.T ! R.VEILANDQGNR.T			74.03
$41-1	sp|Q01546|K22O_HUMAN Keratin, type II cytoskeletal 2 oral OS=Homo sapiens OX=9606 GN=KRT76 PE=1 SV=2	7	6
	K.FASFIDK.V ! K.FASFIDK.R ! K.FASFIDK.K			33.35
	K.KYEDEINKR.T			38.3
	K.LLEGEECR.L ! K.LLEGEECR.M ! R.LLEGEECR.M ! K.LLEGEECR.I ! K.LLEGEECR.-			57.33
	K.YEDEINKR.T ! R.YEDEINKR.T			35.42
	R.DYQELM*NVK.L			21.62
	R.DYQELMNVK.L			38.77
	R.FLEQQNK.I ! R.FLEQQNK.V ! R.FLEQQNK.L ! R.FLEQQNK.M ! R.FLEQQNK.A			33.39
$42-1	tr|A0A140VK00|A0A140VK00_HUMAN Testicular tissue protein Li 227 OS=Homo sapiens OX=9606 PE=2 SV=1	7	6
$42-2	sp|P25311|ZA2G_HUMAN Zinc-alpha-2-glycoprotein OS=Homo sapiens OX=9606 GN=AZGP1 PE=1 SV=2	7	6
	K.CLAYDFYPGK.I			35.37
	K.YYYDGK.D			27.78
	R.AGEVQEPELR.G			31.87
	R.EDIFM*ETLK.D			39.66
	R.QVEGM*EDWK.Q			26.95
	R.QVEGMEDWK.Q			24.9
	R.SSGAFWK.Y			28.31
$43-1	sp|P01040|CYTA_HUMAN Cystatin-A OS=Homo sapiens OX=9606 GN=CSTA PE=1 SV=1	6	6
	K.LEAVQYK.T			38.31
	K.SLPGQNEDLVLTGYQVDK.N			33.36
	K.TNETYGK.L			46.48
	K.TNETYGKLEAVQYK.T			34.34
	K.TQVVAGTNYYIK.V			47.45
	K.VKPQLEEK.T			36.16
$44-1	sp|P04040|CATA_HUMAN Catalase OS=Homo sapiens OX=9606 GN=CAT PE=1 SV=3	6	6
$44-2	tr|A0A384P5Q0|A0A384P5Q0_HUMAN Catalase OS=Homo sapiens OX=9606 PE=2 SV=1	6	6
	K.LNVITVGPR.G			42.9
	K.TDQGIK.N			25.59
	R.DLFNAIATGK.Y			40.95
	R.FSTVAGESGSADTVR.D			32.45
	R.LSQEDPDYGIR.D			76.16
	R.VANYQR.D			34.87
$45-1	sp|P04406|G3P_HUMAN Glyceraldehyde-3-phosphate dehydrogenase OS=Homo sapiens OX=9606 GN=GAPDH PE=1 SV=3	6	6
$45-2	tr|Q2TSD0|Q2TSD0_HUMAN Glyceraldehyde-3-phosphate dehydrogenase OS=Homo sapiens OX=9606 PE=2 SV=1	6	6
$45-3	tr|V9HVZ4|V9HVZ4_HUMAN Glyceraldehyde-3-phosphate dehydrogenase OS=Homo sapiens OX=9606 GN=HEL-S-162eP PE=2 SV=1	6	6
$45-4	tr|E7EUT5|E7EUT5_HUMAN Glyceraldehyde-3-phosphate dehydrogenase OS=Homo sapiens OX=9606 GN=GAPDH PE=1 SV=1	6	6
	K.LTGM*AFR.V			22.64
	K.QASEGPLK.G			59.29
	K.TVDGPSGK.L			22.61
	K.WGDAGAEYVVESTGVFTTMEK.A			22.43
	K.YDNSLK.I			23.26
	R.GALQNIIPASTGAAK.A			33.12
$46-1	sp|P08727|K1C19_HUMAN Keratin, type I cytoskeletal 19 OS=Homo sapiens OX=9606 GN=KRT19 PE=1 SV=4	6	6
$46-2	tr|C9JM50|C9JM50_HUMAN Keratin, type I cytoskeletal 19 (Fragment) OS=Homo sapiens OX=9606 GN=KRT19 PE=1 SV=1	6	6
	R.IVLQIDNAR.L			47.15
	R.LAADDFR.L ! K.LAADDFR.T ! R.LAADDFR.T ! K.LAADDFR.A ! R.LAADDFR.V ! K.LAADDFR.I			28.65
	R.LASYLDK.V			31.95
	R.LASYLDKVR.A			22.85
	R.TKFETEQALR.M ! R.TKFETEQALR.L			20.6
	R.VLDELTLAR.T ! R.VLDELTLAR.A ! K.VLDELTLAR.A			30.16
$47-1	sp|P39656|OST48_HUMAN Dolichyl-diphosphooligosaccharide--protein glycosyltransferase 48 kDa subunit OS=Homo sapiens OX=9606 GN=DDOST PE=1 SV=4	6	6
$47-2	tr|A0A0C4DGS1|A0A0C4DGS1_HUMAN Dolichyl-diphosphooligosaccharide--protein glycosyltransferase 48 kDa subunit OS=Homo sapiens OX=9606 GN=DDOST PE=1 SV=1	6	6
$47-3	tr|A0A024RAD5|A0A024RAD5_HUMAN Dolichyl-diphosphooligosaccharide--protein glycosyltransferase 48 kDa subunit OS=Homo sapiens OX=9606 GN=DDOST PE=3 SV=1	6	6
	K.APTIVGK.S			29.56
	K.NTLLIAGLQAR.N			45.37
	K.TADDPSLSLIK.Y			34.74
	K.YSVQFK.L			24.91
	R.ELGSECGIEFDEEK.T			24.63
	R.IDPFVR.T			27.3
$48-1	sp|Q8IW75|SPA12_HUMAN Serpin A12 OS=Homo sapiens OX=9606 GN=SERPINA12 PE=1 SV=1	6	6
	K.ALSEVQGWK.Q			27.4
	K.EEDFFLEK.N			30.92
	K.LAFYNPGR.N			37.14
	K.QINDFISQK.T			34.34
	K.TLSYIGVSK.I			51.54
	R.SGIYQVGYDDK.L			27.54
$49-1	sp|Q9NTK5|OLA1_HUMAN Obg-like ATPase 1 OS=Homo sapiens OX=9606 GN=OLA1 PE=1 SV=2	6	6
$49-2	tr|J3KQ32|J3KQ32_HUMAN Obg-like ATPase 1 OS=Homo sapiens OX=9606 GN=OLA1 PE=1 SV=1	6	6
	K.DEEM*IGPIIDK.L			38.97
	K.GFIM*AEVM*K.Y			21.33
	K.LQELSAEER.Q			42.99
	K.YLEANM*TQSALPK.I			49.83
	R.FGTSLK.I			39.51
	R.VPVPDER.F			32.77
$50-1	tr|X2J289|X2J289_HUMAN Kallikrein 7 (Fragment) OS=Homo sapiens OX=9606 GN=KLK7 PE=2 SV=1	6	6
$50-2	tr|B8K1J4|B8K1J4_HUMAN Signal protein OS=Homo sapiens OX=9606 PE=2 SV=1	6	6
$50-3	sp|P49862|KLK7_HUMAN Kallikrein-7 OS=Homo sapiens OX=9606 GN=KLK7 PE=1 SV=1	6	6
$50-4	tr|A0A024R4H6|A0A024R4H6_HUMAN Kallikrein 7 (Chymotryptic, stratum corneum), isoform CRA_b OS=Homo sapiens OX=9606 GN=KLK7 PE=3 SV=1	6	6
	K.IIDGAPCAR.G			33.29
	K.LISPQDCTK.V			39.4
	K.LNSQAR.L			48.61
	K.M*NEYTVHLGSDTLGDR.R ! -.M*NEYTVHLGSDTLGDR.R			38.72
	K.NACNGDSGGPLVCR.G			37.01
	R.LSSM*VK.K			23.09
$51-1	sp|Q5XKE5|K2C79_HUMAN Keratin, type II cytoskeletal 79 OS=Homo sapiens OX=9606 GN=KRT79 PE=1 SV=2	6	5
	K.FASFIDK.V ! K.FASFIDK.R ! K.FASFIDK.K			33.35
	R.AEAEAWYQTK.F ! R.AEAEAWYQTK.Y			30.73
	R.DYQELM*NVK.L			21.62
	R.DYQELMNVK.L			38.77
	R.FLEQQNK.I ! R.FLEQQNK.V ! R.FLEQQNK.L ! R.FLEQQNK.M ! R.FLEQQNK.A			33.39
	R.NLDLDSIIAEVK.A			39.85
$52-1	sp|Q6E0U4|DMKN_HUMAN Dermokine OS=Homo sapiens OX=9606 GN=DMKN PE=1 SV=3	6	5
	K.VSEALGQGTR.E			71.42
	R.EAVGTGVR.Q			40.22
	R.HGADAVR.G			36.65
	R.QAEDVIR.H			60.43
	R.QVPGFGVADALGNR.V			54.95
	R.QVPGFGVADALGNR.V			33.42
$53-1	tr|Q6FIA4|Q6FIA4_HUMAN Isocitrate dehydrogenase [NADP] OS=Homo sapiens OX=9606 GN=IDH1 PE=2 SV=1	6	5
$53-2	tr|V9HW78|V9HW78_HUMAN Isocitrate dehydrogenase [NADP] OS=Homo sapiens OX=9606 GN=HEL-216 PE=2 SV=1	6	5
$53-3	tr|B2R5M8|B2R5M8_HUMAN Isocitrate dehydrogenase [NADP] OS=Homo sapiens OX=9606 PE=2 SV=1	6	5
$53-4	sp|O75874|IDHC_HUMAN Isocitrate dehydrogenase [NADP] cytoplasmic OS=Homo sapiens OX=9606 GN=IDH1 PE=1 SV=2	6	5
$53-5	tr|Q0QER2|Q0QER2_HUMAN Isocitrate dehydrogenase 1 (Fragment) OS=Homo sapiens OX=9606 GN=IDH1 PE=2 SV=1	6	5
$53-6	tr|V9HWJ2|V9HWJ2_HUMAN Isocitrate dehydrogenase [NADP] OS=Homo sapiens OX=9606 GN=HEL-S-26 PE=2 SV=1	6	5
$53-7	tr|A0A024R3Y6|A0A024R3Y6_HUMAN Isocitrate dehydrogenase 1 (NADP+), soluble, isoform CRA_a OS=Homo sapiens OX=9606 GN=IDH1 PE=4 SV=1	6	5
	K.DAAEAIKK.H			22.1
	K.TVEAEAAHGTVTR.H			52.19
	K.TVEAEAAHGTVTR.H			42.41
	K.VEITYTPSDGTQK.V			62.08
	R.ATDFVVPGPGK.V			53.65
	R.DATNDQVTK.D			44.98
$54-1	sp|P81605|DCD_HUMAN Dermcidin OS=Homo sapiens OX=9606 GN=DCD PE=1 SV=2	5	5
	K.AVGGLGK.L			45.17
	K.DAVEDLESVGK.G			64.08
	K.ENAGEDPGLAR.Q			46.61
	K.KAVGGLGK.L			40.08
	R.SSLLEK.G			41.09
$55-1	sp|Q08554|DSC1_HUMAN Desmocollin-1 OS=Homo sapiens OX=9606 GN=DSC1 PE=1 SV=2	5	5
$55-2	tr|Q9HB00|Q9HB00_HUMAN Desmocollin 1, isoform CRA_b OS=Homo sapiens OX=9606 GN=DSC1 PE=4 SV=1	5	5
	K.SASLIR.S			28.72
	K.VNLEECLK.S			44.49
	K.VTATDLDEPDTLHTR.L			41.17
	K.VVLSAR.E			42.14
	R.SSDPAFR.I			24.49
$56-1	tr|A0A384NYN5|A0A384NYN5_HUMAN Epididymis secretory sperm binding protein OS=Homo sapiens OX=9606 PE=2 SV=1	5	5
$56-2	tr|B4E3Q9|B4E3Q9_HUMAN cDNA FLJ59659, highly similar to Vinculin OS=Homo sapiens OX=9606 PE=2 SV=1	5	5
$56-3	tr|B3KXA2|B3KXA2_HUMAN cDNA FLJ45031 fis, clone BRAWH3018548, highly similar to Vinculin OS=Homo sapiens OX=9606 PE=2 SV=1	5	5
$56-4	tr|A0A024QZN4|A0A024QZN4_HUMAN Vinculin, isoform CRA_c OS=Homo sapiens OX=9606 GN=VCL PE=4 SV=1	5	5
$56-5	tr|V9HWK2|V9HWK2_HUMAN Epididymis luminal protein 114 OS=Homo sapiens OX=9606 GN=HEL114 PE=2 SV=1	5	5
$56-6	sp|P18206|VINC_HUMAN Vinculin OS=Homo sapiens OX=9606 GN=VCL PE=1 SV=4	5	5
	K.AASDELSK.T			27.82
	K.AQQVSQGLDVLTAK.V			61.48
	K.AVAGNISDPGLQK.S			25.39
	R.ALASQLQDSLK.D			33.38
	R.SLGEISALTSK.L			49.5
$57-1	tr|A1LU37|A1LU37_HUMAN Heterogeneous nuclear ribonucleoprotein D (AU-rich element RNA binding protein 1, 37kDa), isoform CRA_d OS=Homo sapiens OX=9606 GN=HNRPD PE=4 SV=1	5	5
$57-2	sp|Q14103|HNRPD_HUMAN Heterogeneous nuclear ribonucleoprotein D0 OS=Homo sapiens OX=9606 GN=HNRNPD PE=1 SV=1	5	5
$57-3	tr|A0A024RDF4|A0A024RDF4_HUMAN Heterogeneous nuclear ribonucleoprotein D (AU-rich element RNA binding protein 1, 37kDa), isoform CRA_e OS=Homo sapiens OX=9606 GN=HNRPD PE=4 SV=1	5	5
$57-4	tr|D6RAF8|D6RAF8_HUMAN Heterogeneous nuclear ribonucleoprotein D0 (Fragment) OS=Homo sapiens OX=9606 GN=HNRNPD PE=1 SV=1	5	5
$57-5	tr|H0Y8G5|H0Y8G5_HUMAN Heterogeneous nuclear ribonucleoprotein D0 (Fragment) OS=Homo sapiens OX=9606 GN=HNRNPD PE=1 SV=8	5	5
	K.FGEVVDCTIK.M ! R.FGEVVDCTIK.T ! K.FGEVVDCTLK.L			40.35
	K.IFVGGLSPDTPEEK.I			27.93
	K.LDPITGR.S			30.67
	R.DYFSK.F ! K.DYFSK.F			27.81
	R.HSEAATAQR.E			26.87
$58-1	tr|A8K7F6|A8K7F6_HUMAN cDNA FLJ78244, highly similar to Homo sapiens eukaryotic translation initiation factor 4A, isoform 1 (EIF4A1), mRNA OS=Homo sapiens OX=9606 PE=2 SV=1	5	5
$58-2	sp|P60842|IF4A1_HUMAN Eukaryotic initiation factor 4A-I OS=Homo sapiens OX=9606 GN=EIF4A1 PE=1 SV=1	5	5
	K.ATQALVLAPTR.E			50.34
	K.GYDVIAQAQSGTGK.T			35.7
	R.ELAQQIQK.V			30.55
	R.VFDM*LNR.R			28.34
	R.VLITTDLLAR.G			69.81
$59-1	tr|B4DE59|B4DE59_HUMAN cDNA FLJ60424, highly similar to Junction plakoglobin OS=Homo sapiens OX=9606 PE=2 SV=1	5	5
	R.IVLQIDNAR.L			47.15
	R.LAADDFR.L ! K.LAADDFR.T ! R.LAADDFR.T ! K.LAADDFR.A ! R.LAADDFR.V ! K.LAADDFR.I			28.65
	R.TKFETEQALR.M ! R.TKFETEQALR.L			20.6
	R.TM*QNTSDLDTAR.C			53.12
	R.VLDELTLAR.T ! R.VLDELTLAR.A ! K.VLDELTLAR.A			30.16
$60-1	tr|B7Z4K8|B7Z4K8_HUMAN cDNA FLJ52869, highly similar to Homo sapiens basic leucine zipper and W2 domains 2 (BZW2), mRNA OS=Homo sapiens OX=9606 PE=2 SV=1	5	5
$60-2	tr|E7ETZ4|E7ETZ4_HUMAN Basic leucine zipper and W2 domain-containing protein 2 (Fragment) OS=Homo sapiens OX=9606 GN=BZW2 PE=1 SV=1	5	5
$60-3	tr|B3KM68|B3KM68_HUMAN cDNA FLJ10398 fis, clone NT2RM4000349, highly similar to Homo sapiens basic leucine zipper and W2 domains 2 (BZW2), mRNA OS=Homo sapiens OX=9606 PE=2 SV=1	5	5
$60-4	sp|Q9Y6E2|BZW2_HUMAN Basic leucine zipper and W2 domain-containing protein 2 OS=Homo sapiens OX=9606 GN=BZW2 PE=1 SV=1	5	5
$60-5	tr|A0A024RA42|A0A024RA42_HUMAN Basic leucine zipper and W2 domains 2, isoform CRA_a OS=Homo sapiens OX=9606 GN=BZW2 PE=4 SV=1	5	5
	K.ADVLSEEAILK.W			33.8
	K.EELVAEQAIK.H ! K.EELVAEQALK.H			46.51
	K.ELSDFLR.V			34.84
	K.FLDSTGSR.L			25.18
	K.YFTDAGLK.E			37.35
$61-1	tr|E7EQG2|E7EQG2_HUMAN Eukaryotic initiation factor 4A-II OS=Homo sapiens OX=9606 GN=EIF4A2 PE=1 SV=1	5	5
$61-2	sp|Q14240|IF4A2_HUMAN Eukaryotic initiation factor 4A-II OS=Homo sapiens OX=9606 GN=EIF4A2 PE=1 SV=2	5	5
	K.ETQALVLAPTR.E			34.27
	K.GYDVIAQAQSGTGK.T			35.7
	R.ELAQQIQK.V			30.55
	R.VFDM*LNR.R			28.34
	R.VLITTDLLAR.G			69.81
$62-1	tr|Q6IPN6|Q6IPN6_HUMAN Elongation factor 1-alpha OS=Homo sapiens OX=9606 GN=EEF1A1 PE=2 SV=1	5	5
$62-2	sp|P68104|EF1A1_HUMAN Elongation factor 1-alpha 1 OS=Homo sapiens OX=9606 GN=EEF1A1 PE=1 SV=1	5	5
$62-3	sp|Q5VTE0|EF1A3_HUMAN Putative elongation factor 1-alpha-like 3 OS=Homo sapiens OX=9606 GN=EEF1A1P5 PE=5 SV=1	5	5
$62-4	tr|A8K9C4|A8K9C4_HUMAN Elongation factor 1-alpha OS=Homo sapiens OX=9606 PE=2 SV=1	5	5
$62-5	tr|B4DV42|B4DV42_HUMAN Elongation factor 1-alpha OS=Homo sapiens OX=9606 PE=2 SV=1	5	5
$62-6	tr|Q53HR5|Q53HR5_HUMAN Elongation factor 1-alpha (Fragment) OS=Homo sapiens OX=9606 PE=2 SV=1	5	5
$62-7	tr|Q96RE1|Q96RE1_HUMAN Translation elongation factor 1 alpha 1-like 14 OS=Homo sapiens OX=9606 GN=EEF1A1L14 PE=2 SV=1	5	5
$62-8	tr|A0A4D5RAC9|A0A4D5RAC9_HUMAN Elongation factor 1-alpha OS=Homo sapiens OX=9606 PE=3 SV=1	5	5
$62-9	tr|Q6IPS9|Q6IPS9_HUMAN Elongation factor 1-alpha OS=Homo sapiens OX=9606 GN=EEF1A1 PE=2 SV=1	5	5
$62-10	tr|Q6IPT9|Q6IPT9_HUMAN Elongation factor 1-alpha OS=Homo sapiens OX=9606 GN=EEF1A1 PE=2 SV=1	5	5
$62-11	tr|Q53GE9|Q53GE9_HUMAN Elongation factor 1-alpha (Fragment) OS=Homo sapiens OX=9606 PE=2 SV=1	5	5
$62-12	tr|Q53HQ7|Q53HQ7_HUMAN Elongation factor 1-alpha (Fragment) OS=Homo sapiens OX=9606 PE=2 SV=1	5	5
$62-13	tr|A0A4D5RAN2|A0A4D5RAN2_HUMAN Tr-type G domain-containing protein OS=Homo sapiens OX=9606 PE=4 SV=1	5	5
$62-14	tr|Q9NZS6|Q9NZS6_HUMAN Elongation factor 1-alpha (Fragment) OS=Homo sapiens OX=9606 PE=2 SV=1	5	5
$62-15	tr|Q53GA1|Q53GA1_HUMAN Elongation factor 1-alpha (Fragment) OS=Homo sapiens OX=9606 PE=2 SV=1	5	5
$62-16	tr|A0A4D5RAC7|A0A4D5RAC7_HUMAN Tr-type G domain-containing protein OS=Homo sapiens OX=9606 PE=4 SV=1	5	5
$62-17	tr|Q53HM9|Q53HM9_HUMAN Elongation factor 1-alpha (Fragment) OS=Homo sapiens OX=9606 PE=2 SV=1	5	5
$62-18	tr|A0A4D5RAE2|A0A4D5RAE2_HUMAN Tr-type G domain-containing protein OS=Homo sapiens OX=9606 PE=4 SV=1	5	5
	K.QLIVGVNK.M ! K.QLIVGVNK.S			40.81
	K.YYVTIIDAPGHR.D ! -.YYVTIIDAPGHR.D			21.6
	R.LPLQDVYK.I ! R.LPLQDVYK.T			32.07
	R.QTVAVGVIK.N ! R.QTVAVGVIK.A			48.31
	R.YEEIVK.E ! R.YEEIVK.D			21.55
$63-1	tr|Q96BE0|Q96BE0_HUMAN Uncharacterized protein (Fragment) OS=Homo sapiens OX=9606 PE=1 SV=1	5	5
	-.AILSGDK.S			34.14
	K.DNNLLGK.F			38.94
	K.EDIER.M ! R.EDIER.Q ! R.EDIER.E ! K.EDLER.F ! R.EDLER.E ! R.EDLER.L ! R.EDLER.T ! K.EDLER.E ! K.EDLER.T ! K.EDLER.I			42.22
	R.MVQEAEK.Y ! -.MVQEAEK.Y			23.72
	R.NTTIPTK.Q ! R.NTTIPTK.K			50.51
$64-1	sp|P56524|HDAC4_HUMAN Histone deacetylase 4 OS=Homo sapiens OX=9606 GN=HDAC4 PE=1 SV=3	7	4
$64-2	tr|Q53SM2|Q53SM2_HUMAN Uncharacterized protein MGC16025 (Fragment) OS=Homo sapiens OX=9606 GN=MGC16025 PE=4 SV=1	7	4
	K.QLMGLAGGR.I			27.6
	K.VATGELK.N			34.17
	R.LQETGLR.G			41.06
	R.TTSTAGR.S			35.66
	R.TTSTAGR.S			38.79
	R.TTSTAGR.S			28.83
	R.TTSTAGR.S			23.28
$65-1	tr|Q6FHV6|Q6FHV6_HUMAN ENO2 protein OS=Homo sapiens OX=9606 GN=ENO2 PE=1 SV=1	7	4
$65-2	tr|F5H0C8|F5H0C8_HUMAN Gamma-enolase OS=Homo sapiens OX=9606 GN=ENO2 PE=1 SV=1	7	4
$65-3	tr|A8K3B0|A8K3B0_HUMAN cDNA FLJ77877, highly similar to Human ENO2 neuron specific (gamma) enolase OS=Homo sapiens OX=9606 PE=2 SV=1	7	4
$65-4	sp|P09104|ENOG_HUMAN Gamma-enolase OS=Homo sapiens OX=9606 GN=ENO2 PE=1 SV=3	7	4
	K.TGAPCR.S			50.6
	K.YDLDFK.S			28.27
	K.YDLDFK.S			29.98
	K.YDLDFK.S			27.83
	R.AAVPSGASTGIYEALELR.D			48.48
	R.AAVPSGASTGIYEALELR.D			98.27
	R.DGKYDLDFK.S			38.16
$66-1	tr|A0A2I2MP49|A0A2I2MP49_HUMAN Kallikrein-related peptidase 5 transcript variant 6 OS=Homo sapiens OX=9606 GN=KLK5 PE=2 SV=1	5	4
$66-2	sp|Q9Y337|KLK5_HUMAN Kallikrein-5 OS=Homo sapiens OX=9606 GN=KLK5 PE=1 SV=3	5	4
$66-3	tr|A0A2I2MP48|A0A2I2MP48_HUMAN Kallikrein-related peptidase 5 transcript variant 5 OS=Homo sapiens OX=9606 GN=KLK5 PE=2 SV=1	5	4
$66-4	tr|Q53F68|Q53F68_HUMAN Kallikrein 5 preproprotein variant (Fragment) OS=Homo sapiens OX=9606 PE=2 SV=1	5	4
	K.CLVSGWGTTK.S			50.44
	K.WIQETIQANS.-			20.66
	R.CEDAYPR.Q			40.32
	R.QIDDTM*FCAGDK.A			62.35
	R.QIDDTMFCAGDK.A			45.24
$67-1	sp|P17900|SAP3_HUMAN Ganglioside GM2 activator OS=Homo sapiens OX=9606 GN=GM2A PE=1 SV=4	4	4
	K.DPAVIR.S ! K.DPAVLR.Y			35.55
	K.EVAGLWIK.I			27.87
	K.IAASLK.G ! K.IAASLK.T			42.85
	K.VDLVLEK.E			40.03
$68-1	sp|P30086|PEBP1_HUMAN Phosphatidylethanolamine-binding protein 1 OS=Homo sapiens OX=9606 GN=PEBP1 PE=1 SV=3	4	4
$68-2	tr|D9IAI1|D9IAI1_HUMAN Epididymis secretory protein Li 34 OS=Homo sapiens OX=9606 GN=HEL-S-34 PE=2 SV=1	4	4
	K.CDEPILSNR.S			34.9
	K.LYEQLSGK.-			44.33
	K.LYTLVLTDPDAPSR.K			27.02
	M.PVDLSK.W			29.84
$69-1	sp|Q02413|DSG1_HUMAN Desmoglein-1 OS=Homo sapiens OX=9606 GN=DSG1 PE=1 SV=2	4	4
	K.EQYNM*LGGK.Y			22.57
	R.ESSNVVVTER.V			54.43
	R.NTGEIR.T			20.35
	R.YVM*GNNPADLLAVDSR.T			31.76
$70-1	sp|Q5D862|FILA2_HUMAN Filaggrin-2 OS=Homo sapiens OX=9606 GN=FLG2 PE=1 SV=1	4	4
	K.QDGECGTLSK.G			60.66
	R.FSNSSSSNEFSK.C			37.89
	R.LETTHGQTGDTTR.H			37.66
	R.QGNLSSSGNQEGSQK.R			59.57
$71-1	sp|Q71U36|TBA1A_HUMAN Tubulin alpha-1A chain OS=Homo sapiens OX=9606 GN=TUBA1A PE=1 SV=1	4	4
$71-2	tr|B3KPS3|B3KPS3_HUMAN Tubulin alpha chain OS=Homo sapiens OX=9606 PE=2 SV=1	4	4
$71-3	tr|Q53GA7|Q53GA7_HUMAN Tubulin alpha chain (Fragment) OS=Homo sapiens OX=9606 PE=2 SV=1	4	4
$71-4	tr|B3KT06|B3KT06_HUMAN Tubulin alpha chain OS=Homo sapiens OX=9606 PE=2 SV=1	4	4
$71-5	tr|A8JZY9|A8JZY9_HUMAN Tubulin alpha chain OS=Homo sapiens OX=9606 PE=2 SV=1	4	4
$71-6	sp|Q9BQE3|TBA1C_HUMAN Tubulin alpha-1C chain OS=Homo sapiens OX=9606 GN=TUBA1C PE=1 SV=1	4	4
$71-7	sp|P68363|TBA1B_HUMAN Tubulin alpha-1B chain OS=Homo sapiens OX=9606 GN=TUBA1B PE=1 SV=1	4	4
$71-8	tr|F5H5D3|F5H5D3_HUMAN Tubulin alpha chain OS=Homo sapiens OX=9606 GN=TUBA1C PE=1 SV=1	4	4
	K.DVNAAIATIK.T			37.32
	K.EDAANNYAR.G			44.29
	K.EIIDLVLDR.I			34.68
	R.LSVDYGK.K			39.57
$72-1	sp|Q9UI42|CBPA4_HUMAN Carboxypeptidase A4 OS=Homo sapiens OX=9606 GN=CPA4 PE=1 SV=2	4	4
$72-2	tr|B7Z577|B7Z577_HUMAN cDNA FLJ60780, highly similar to Carboxypeptidase A4 OS=Homo sapiens OX=9606 PE=2 SV=1	4	4
$72-3	tr|A4D1M3|A4D1M3_HUMAN Carboxypeptidase A4 OS=Homo sapiens OX=9606 GN=CPA4 PE=2 SV=1	4	4
$72-4	tr|B7Z5J4|B7Z5J4_HUMAN Carboxypeptidase A4 OS=Homo sapiens OX=9606 GN=CPA4 PE=1 SV=1	4	4
	K.APDAEELDK.V			50.08
	K.KAPDAEELDK.V			38.5
	R.DPAITSILEK.M			56.51
	R.NPGSSCIGADPNR.N			100.59
$73-1	tr|A0A1B0GWE8|A0A1B0GWE8_HUMAN Cathepsin D OS=Homo sapiens OX=9606 GN=CTSD PE=1 SV=1	4	4
$73-2	tr|A0A1B0GW44|A0A1B0GW44_HUMAN Cathepsin D OS=Homo sapiens OX=9606 GN=CTSD PE=1 SV=1	4	4
$73-3	tr|A0A1B0GV23|A0A1B0GV23_HUMAN Cathepsin D OS=Homo sapiens OX=9606 GN=CTSD PE=1 SV=1	4	4
$73-4	tr|V9HWI3|V9HWI3_HUMAN Cathepsin D (Lysosomal aspartyl peptidase), isoform CRA_a OS=Homo sapiens OX=9606 GN=HEL-S-130P PE=2 SV=1	4	4
$73-5	tr|A0A1B0GU92|A0A1B0GU92_HUMAN Peptidase A1 domain-containing protein OS=Homo sapiens OX=9606 PE=1 SV=1	4	4
$73-6	sp|P07339|CATD_HUMAN Cathepsin D OS=Homo sapiens OX=9606 GN=CTSD PE=1 SV=1	4	4
$73-7	tr|A0A1B0GU03|A0A1B0GU03_HUMAN Peptidase A1 domain-containing protein OS=Homo sapiens OX=9606 PE=1 SV=1	4	4
$73-8	tr|A0A1B0GVD5|A0A1B0GVD5_HUMAN Cathepsin D OS=Homo sapiens OX=9606 GN=CTSD PE=1 SV=1	4	4
	K.QPGITFIAAK.F			29.43
	K.SSTYVK.N			33.4
	K.VSTLPAITLK.L			42.83
	R.DPDAQPGGELMLGGTDSK.Y			23.17
$74-1	tr|B4DEX8|B4DEX8_HUMAN S-adenosylmethionine synthase OS=Homo sapiens OX=9606 GN=MAT2A PE=2 SV=1	4	4
$74-2	sp|P31153|METK2_HUMAN S-adenosylmethionine synthase isoform type-2 OS=Homo sapiens OX=9606 GN=MAT2A PE=1 SV=1	4	4
$74-3	tr|A0A140VJP5|A0A140VJP5_HUMAN S-adenosylmethionine synthase OS=Homo sapiens OX=9606 PE=2 SV=1	4	4
	K.IAEIR.K !			27.76
	K.TGM*ILLAGEITSR.A			21.65
	K.TQVTVQYM*QDR.G			36.37
	K.VACETVAK.T			25.47
$75-1	tr|B4DVI2|B4DVI2_HUMAN cDNA FLJ55415, highly similar to Gamma-glutamyl hydrolase OS=Homo sapiens OX=9606 PE=2 SV=1	4	4
$75-2	sp|Q92820|GGH_HUMAN Gamma-glutamyl hydrolase OS=Homo sapiens OX=9606 GN=GGH PE=1 SV=2	4	4
$75-3	tr|A8K335|A8K335_HUMAN Folate gamma-glutamyl hydrolase OS=Homo sapiens OX=9606 PE=2 SV=1	4	4
	K.WSLSVK.N ! K.WSLSVK.V			27.48
	K.YLESAGAR.V			22.2
	R.LDLTEK.D			34
	R.YYIAASYVK.Y			31.55
$76-1	tr|E5RJD8|E5RJD8_HUMAN Tubulin-specific chaperone A OS=Homo sapiens OX=9606 GN=TBCA PE=1 SV=1	4	4
$76-2	sp|O75347|TBCA_HUMAN Tubulin-specific chaperone A OS=Homo sapiens OX=9606 GN=TBCA PE=1 SV=3	4	4
$76-3	tr|E5RIW3|E5RIW3_HUMAN Tubulin-specific chaperone A OS=Homo sapiens OX=9606 GN=TBCA PE=1 SV=1	4	4
$76-4	tr|Q6FGD7|Q6FGD7_HUMAN Tubulin-specific chaperone A OS=Homo sapiens OX=9606 GN=TBCA PE=2 SV=1	4	4
	K.DLEEAEEYK.E			37.47
	K.QAEILQESR.M			36.94
	R.LEAAYLDLQR.I			45.24
	R.LVLDSVK.L			46.08
$77-1	tr|L8B4Z6|L8B4Z6_HUMAN Ubiquitin C OS=Homo sapiens OX=9606 GN=UbC PE=4 SV=1	4	4
$77-2	tr|A0A248RGE3|A0A248RGE3_HUMAN 40S ribosomal protein (Fragment) OS=Homo sapiens OX=9606 PE=2 SV=1	4	4
$77-3	tr|Q96H31|Q96H31_HUMAN UBC protein (Fragment) OS=Homo sapiens OX=9606 GN=UBC PE=1 SV=2	4	4
$77-4	tr|L8B4R0|L8B4R0_HUMAN Ubiquitin C OS=Homo sapiens OX=9606 GN=UbC PE=4 SV=1	4	4
$77-5	tr|Q5UGI3|Q5UGI3_HUMAN Ubiquitin C splice variant OS=Homo sapiens OX=9606 GN=UBC PE=2 SV=1	4	4
$77-6	tr|Q5RKT7|Q5RKT7_HUMAN Ribosomal protein S27a OS=Homo sapiens OX=9606 GN=RPS27A PE=1 SV=1	4	4
$77-7	tr|A8K674|A8K674_HUMAN cDNA FLJ75516, highly similar to Xenopus tropicalis ubiquitin C, mRNA OS=Homo sapiens OX=9606 PE=2 SV=1	4	4
$77-8	tr|M0R1V7|M0R1V7_HUMAN Ubiquitin-60S ribosomal protein L40 (Fragment) OS=Homo sapiens OX=9606 GN=UBA52 PE=1 SV=1	4	4
$77-9	tr|F5H265|F5H265_HUMAN Polyubiquitin-C (Fragment) OS=Homo sapiens OX=9606 GN=UBC PE=1 SV=1	4	4
$77-10	tr|L8B4M0|L8B4M0_HUMAN Ubiquitin C OS=Homo sapiens OX=9606 GN=UbC PE=4 SV=1	4	4
$77-11	tr|L8B4J3|L8B4J3_HUMAN Ubiquitin C OS=Homo sapiens OX=9606 GN=UbC PE=4 SV=1	4	4
$77-12	tr|F5GYU3|F5GYU3_HUMAN Polyubiquitin-C (Fragment) OS=Homo sapiens OX=9606 GN=UBC PE=1 SV=1	4	4
$77-13	tr|Q5PY61|Q5PY61_HUMAN Polyubiquitin-C OS=Homo sapiens OX=9606 GN=UBC PE=1 SV=1	4	4
$77-14	tr|Q5U5U6|Q5U5U6_HUMAN Epididymis secretory protein Li 50 OS=Homo sapiens OX=9606 GN=UBB PE=1 SV=1	4	4
$77-15	tr|L8B196|L8B196_HUMAN Ubiquitin C OS=Homo sapiens OX=9606 GN=UbC PE=4 SV=1	4	4
$77-16	tr|Q66K58|Q66K58_HUMAN Uncharacterized protein (Fragment) OS=Homo sapiens OX=9606 PE=2 SV=1	4	4
$77-17	tr|L8B4I8|L8B4I8_HUMAN Ubiquitin C, isoform CRA_a OS=Homo sapiens OX=9606 GN=UbC PE=4 SV=1	4	4
$77-18	tr|Q96MH4|Q96MH4_HUMAN cDNA FLJ32377 fis, clone SKMUS1000014, highly similar to Polyubiquitin 9 OS=Homo sapiens OX=9606 PE=2 SV=1	4	4
$77-19	tr|Q59EM9|Q59EM9_HUMAN Ubiquitin C variant (Fragment) OS=Homo sapiens OX=9606 PE=1 SV=1	4	4
$77-20	tr|Q96C32|Q96C32_HUMAN Polyubiquitin-C OS=Homo sapiens OX=9606 GN=UBC PE=1 SV=1	4	4
$77-21	tr|F5H747|F5H747_HUMAN Polyubiquitin-C (Fragment) OS=Homo sapiens OX=9606 GN=UBC PE=1 SV=8	4	4
$77-22	tr|D6W5C9|D6W5C9_HUMAN Ribosomal protein S27a, isoform CRA_c OS=Homo sapiens OX=9606 GN=RPS27A PE=4 SV=1	4	4
$77-23	tr|B4DV12|B4DV12_HUMAN Polyubiquitin-B OS=Homo sapiens OX=9606 GN=UBB PE=1 SV=1	4	4
$77-24	tr|F5H388|F5H388_HUMAN Polyubiquitin-C (Fragment) OS=Homo sapiens OX=9606 GN=UBC PE=1 SV=1	4	4
$77-25	tr|F5H2Z3|F5H2Z3_HUMAN Polyubiquitin-C (Fragment) OS=Homo sapiens OX=9606 GN=UBC PE=1 SV=1	4	4
$77-26	tr|Q3MIH3|Q3MIH3_HUMAN Ubiquitin A-52 residue ribosomal protein fusion product 1 OS=Homo sapiens OX=9606 GN=UBA52 PE=2 SV=1	4	4
$77-27	tr|Q9UFQ0|Q9UFQ0_HUMAN Uncharacterized protein DKFZp434K0435 (Fragment) OS=Homo sapiens OX=9606 GN=DKFZp434K0435 PE=2 SV=1	4	4
$77-28	sp|P0CG48|UBC_HUMAN Polyubiquitin-C OS=Homo sapiens OX=9606 GN=UBC PE=1 SV=3	4	4
$77-29	sp|P62987|RL40_HUMAN Ubiquitin-60S ribosomal protein L40 OS=Homo sapiens OX=9606 GN=UBA52 PE=1 SV=2	4	4
$77-30	sp|P0CG47|UBB_HUMAN Polyubiquitin-B OS=Homo sapiens OX=9606 GN=UBB PE=1 SV=1	4	4
$77-31	sp|P62979|RS27A_HUMAN Ubiquitin-40S ribosomal protein S27a OS=Homo sapiens OX=9606 GN=RPS27A PE=1 SV=2	4	4
$77-32	tr|F5GXK7|F5GXK7_HUMAN Polyubiquitin-C (Fragment) OS=Homo sapiens OX=9606 GN=UBC PE=1 SV=2	4	4
$77-33	tr|Q49A90|Q49A90_HUMAN RPS27A protein OS=Homo sapiens OX=9606 GN=RPS27A PE=2 SV=1	4	4
$77-34	tr|F5H6Q2|F5H6Q2_HUMAN Polyubiquitin-C (Fragment) OS=Homo sapiens OX=9606 GN=UBC PE=1 SV=8	4	4
$77-35	tr|J3QS39|J3QS39_HUMAN Polyubiquitin-B (Fragment) OS=Homo sapiens OX=9606 GN=UBB PE=1 SV=1	4	4
$77-36	tr|J3QKN0|J3QKN0_HUMAN Polyubiquitin-B (Fragment) OS=Homo sapiens OX=9606 GN=UBB PE=1 SV=1	4	4
$77-37	tr|B2RDW1|B2RDW1_HUMAN Epididymis luminal protein 112 OS=Homo sapiens OX=9606 GN=RPS27A PE=2 SV=1	4	4
$77-38	tr|J3QTR3|J3QTR3_HUMAN Ubiquitin-40S ribosomal protein S27a (Fragment) OS=Homo sapiens OX=9606 GN=RPS27A PE=1 SV=1	4	4
	K.QLEDGR.T ! K.QLEDGR.-			34.86
	K.TITLEVEPSDTIENVK.A ! -.TITLEVEPSDTIENVK.A			38.85
	R.LIFAGK.Q			29.25
	R.TLSDYNIQK.E ! R.TLSDYNIQK.V ! R.TLSDYNIQK.-			28.72
$78-1	sp|P10599|THIO_HUMAN Thioredoxin OS=Homo sapiens OX=9606 GN=TXN PE=1 SV=3	4	3
$78-2	tr|H9ZYJ2|H9ZYJ2_HUMAN Thioredoxin OS=Homo sapiens OX=9606 GN=TXN PE=2 SV=1	4	3
	K.LEATINELV.-			28.31
	K.LEATINELV.-			33.66
	K.TAFQEALDAAGDK.L			71.85
	K.VGEFSGANK.E			53.74
$79-1	sp|P62857|RS28_HUMAN 40S ribosomal protein S28 OS=Homo sapiens OX=9606 GN=RPS28 PE=1 SV=1	4	3
$79-2	tr|B2R4R9|B2R4R9_HUMAN HCG26477 OS=Homo sapiens OX=9606 GN=RPS28 PE=2 SV=1	4	3
	R.EGDVLTLLESER.E			58.03
	R.TGSQGQCTQVR.V			61.18
	R.VEFM*DDTSR.S			49.56
	R.VEFMDDTSR.S			49.55
$80-1	tr|B4DRS2|B4DRS2_HUMAN cDNA FLJ58275, highly similar to Keratin, type II cytoskeletal 4 OS=Homo sapiens OX=9606 PE=2 SV=1	4	3
$80-2	tr|B4DRW1|B4DRW1_HUMAN cDNA FLJ55805, highly similar to Keratin, type II cytoskeletal 4 OS=Homo sapiens OX=9606 PE=2 SV=1	4	3
$80-3	tr|B4DKJ0|B4DKJ0_HUMAN cDNA FLJ58539, highly similar to Keratin, type II cytoskeletal 4 OS=Homo sapiens OX=9606 PE=2 SV=1	4	3
$80-4	tr|B4DRR7|B4DRR7_HUMAN cDNA FLJ59399, highly similar to Keratin, type II cytoskeletal 4 OS=Homo sapiens OX=9606 PE=2 SV=1	4	3
$80-5	sp|P19013|K2C4_HUMAN Keratin, type II cytoskeletal 4 OS=Homo sapiens OX=9606 GN=KRT4 PE=1 SV=4	4	3
	K.FASFIDK.V ! K.FASFIDK.R ! K.FASFIDK.K			33.35
	R.EYQELM*SVK.L			30.81
	R.EYQELMSVK.L			20.02
	R.GENALK.D			23.34
$81-1	sp|A8K2U0|A2ML1_HUMAN Alpha-2-macroglobulin-like protein 1 OS=Homo sapiens OX=9606 GN=A2ML1 PE=1 SV=3	3	3
$81-2	tr|Q6ZWK7|Q6ZWK7_HUMAN cDNA FLJ16045 fis, clone CTONG2000042, weakly similar to ALPHA-2-MACROGLOBULIN OS=Homo sapiens OX=9606 PE=2 SV=1	3	3
	K.FTVTLETK.D			22.29
	K.VCLDLSPGYSDVK.F			21.38
	R.VSGVGNNISFEEK.K			20.88
$82-1	sp|O75635|SPB7_HUMAN Serpin B7 OS=Homo sapiens OX=9606 GN=SERPINB7 PE=1 SV=1	3	3
$82-2	tr|A8K3Q8|A8K3Q8_HUMAN cDNA FLJ75069, highly similar to Homo sapiens serpin peptidase inhibitor, clade B (ovalbumin), member 7 (SERPINB7), mRNA OS=Homo sapiens OX=9606 PE=2 SV=1	3	3
$82-3	tr|A8K4B1|A8K4B1_HUMAN cDNA FLJ77984, highly similar to Homo sapiens serpin peptidase inhibitor, clade B (ovalbumin), member 7 (SERPINB7), mRNA OS=Homo sapiens OX=9606 PE=2 SV=1	3	3
	K.ADLSGIASGGR.L			38.76
	K.IYLSR.H ! R.LYISR.M ! K.LYLSR.A ! R.LYLSR.A ! R.LYLSR.Y ! -.LYLSR.G			22.81
	R.LGAQDDSLSQIDK.L			96.25
$83-1	sp|P00441|SODC_HUMAN Superoxide dismutase [Cu-Zn] OS=Homo sapiens OX=9606 GN=SOD1 PE=1 SV=2	3	3
$83-2	tr|H7BYH4|H7BYH4_HUMAN Superoxide dismutase [Cu-Zn] OS=Homo sapiens OX=9606 GN=SOD1 PE=1 SV=1	3	3
$83-3	tr|V9HWC9|V9HWC9_HUMAN Superoxide dismutase [Cu-Zn] OS=Homo sapiens OX=9606 GN=HEL-S-44 PE=2 SV=1	3	3
	K.ADDLGK.G			30.08
	K.VWGSIK.G			25.35
	R.HVGDLGNVTADK.D ! -.HVGDLGNVTADK.D			29.14
$84-1	sp|P07858|CATB_HUMAN Cathepsin B OS=Homo sapiens OX=9606 GN=CTSB PE=1 SV=3	3	3
	R.VMFTEDLK.H			35.25
	K.LPASFDAR.G			32.36
	K.DIMAEIYK.G			27.33
$85-1	sp|P05109|S10A8_HUMAN Protein S100-A8 OS=Homo sapiens OX=9606 GN=S100A8 PE=1 SV=1	3	3
	-.M*LTELEK.A			34.57
	K.LLETECPQYIR.K			29.26
	K.YSLIK.G ! K.YSLLK.L			21.38
$86-1	sp|P12273|PIP_HUMAN Prolactin-inducible protein OS=Homo sapiens OX=9606 GN=PIP PE=1 SV=1	3	3
	K.NFDIPK.S ! R.NFDIPK.E			25.81
	K.YTACLCDDNPK.T			25.61
	R.TVQIAAVVDVIR.E			75.15
$87-1	sp|P20618|PSB1_HUMAN Proteasome subunit beta type-1 OS=Homo sapiens OX=9606 GN=PSMB1 PE=1 SV=2	3	3
$87-2	tr|A0A140VK45|A0A140VK45_HUMAN Proteasome subunit beta OS=Homo sapiens OX=9606 PE=2 SV=1	3	3
$87-3	tr|Q53FT8|Q53FT8_HUMAN Proteasome subunit beta (Fragment) OS=Homo sapiens OX=9606 PE=2 SV=1	3	3
	K.DVFISAAER.D			36.92
	R.DVYTGDALR.I			34.55
	R.EETVSLR.K			42.54
$88-1	sp|P43034|LIS1_HUMAN Platelet-activating factor acetylhydrolase IB subunit alpha OS=Homo sapiens OX=9606 GN=PAFAH1B1 PE=1 SV=2	3	3
	K.EEFTSGGPLGQK.R			35
	R.AIADYLR.S ! K.ALADYIR.Q			31.99
	R.VWVVATK.E			39.92
$89-1	sp|P48594|SPB4_HUMAN Serpin B4 OS=Homo sapiens OX=9606 GN=SERPINB4 PE=1 SV=2	3	3
$89-2	sp|P29508|SPB3_HUMAN Serpin B3 OS=Homo sapiens OX=9606 GN=SERPINB3 PE=1 SV=2	3	3
$89-3	tr|Q5K633|Q5K633_HUMAN SCCA2/SCCA1 fusion protein isoform 2 OS=Homo sapiens OX=9606 PE=2 SV=1	3	3
$89-4	tr|Q9BYF7|Q9BYF7_HUMAN SCCA2b OS=Homo sapiens OX=9606 GN=SCCA2 PE=2 SV=1	3	3
$89-5	tr|H0Y5H9|H0Y5H9_HUMAN Serpin B4 (Fragment) OS=Homo sapiens OX=9606 GN=SERPINB4 PE=1 SV=1	3	3
$89-6	tr|Q86W05|Q86W05_HUMAN Squamous cell carcinoma antigen 2 OS=Homo sapiens OX=9606 GN=SERPINB4 PE=2 SV=1	3	3
$89-7	tr|Q5K684|Q5K684_HUMAN SCCA1/SCCA2 fusion protein OS=Homo sapiens OX=9606 PE=2 SV=1	3	3
$89-8	tr|Q5K634|Q5K634_HUMAN SCCA2/SCCA1 fusion protein isoform 1 OS=Homo sapiens OX=9606 PE=2 SV=1	3	3
$89-9	tr|Q86W03|Q86W03_HUMAN Squamous cell carcinoma antigen 2 OS=Homo sapiens OX=9606 GN=SERPINB4 PE=2 SV=1	3	3
	K.LLTEFNK.S			40.62
	K.STDAYELK.I			33.75
	K.TNSILFYGR.F			27.82
$90-1	sp|P50238|CRIP1_HUMAN Cysteine-rich protein 1 OS=Homo sapiens OX=9606 GN=CRIP1 PE=1 SV=3	3	3
	K.EVYFAER.V			22.36
	K.VTSLGK.D ! R.VTSLGK.D			36.64
	R.GGAESHTFK.-			31.7
$91-1	sp|Q15828|CYTM_HUMAN Cystatin-M OS=Homo sapiens OX=9606 GN=CST6 PE=1 SV=1	3	3
$91-2	tr|Q6IBD2|Q6IBD2_HUMAN CST6 protein OS=Homo sapiens OX=9606 GN=CST6 PE=2 SV=1	3	3
	K.AQSQLVAGIK.Y			53.06
	R.M*VGELR.D ! -.M*VGELR.Y			21.64
	R.VTGDHVDLTTCPLAAGAQQEK.L			25.71
$92-1	sp|Q6P4A8|PLBL1_HUMAN Phospholipase B-like 1 OS=Homo sapiens OX=9606 GN=PLBD1 PE=1 SV=2	3	3
	K.TDSFWR.H			20.33
	K.VQDFM*EK.Q			22.67
	R.GDPCNTICCR.E			38.22
$93-1	sp|Q8N1N4|K2C78_HUMAN Keratin, type II cytoskeletal 78 OS=Homo sapiens OX=9606 GN=KRT78 PE=1 SV=2	3	3
	K.LLEGEECR.L ! K.LLEGEECR.M ! R.LLEGEECR.M ! K.LLEGEECR.I ! K.LLEGEECR.-			57.33
	K.VDELEAALR.M			24.3
	R.FLEQQNK.I ! R.FLEQQNK.V ! R.FLEQQNK.L ! R.FLEQQNK.M ! R.FLEQQNK.A			33.39
$94-1	sp|Q96P63|SPB12_HUMAN Serpin B12 OS=Homo sapiens OX=9606 GN=SERPINB12 PE=1 SV=1	3	3
$94-2	tr|Q3SYB5|Q3SYB5_HUMAN SERPINB12 protein OS=Homo sapiens OX=9606 GN=SERPINB12 PE=2 SV=1	3	3
	K.TQTILFYGR.V			41.18
	R.ADLTGISPSPNLYLSK.I			30.64
	R.IGFIEEVK.A			39.77
$95-1	sp|Q9NZH8|IL36G_HUMAN Interleukin-36 gamma OS=Homo sapiens OX=9606 GN=IL36G PE=1 SV=1	3	3
	K.VGEQPTLQLK.E			24.22
	K.YPEALEQGR.G			36.06
	R.DQPIILTSELGK.S			53.32
$96-1	tr|A0A140VJQ4|A0A140VJQ4_HUMAN Testicular tissue protein Li 130 OS=Homo sapiens OX=9606 PE=2 SV=1	3	3
$96-2	sp|P04181|OAT_HUMAN Ornithine aminotransferase, mitochondrial OS=Homo sapiens OX=9606 GN=OAT PE=1 SV=1	3	3
	K.LPSDVVTAVR.G			26.49
	K.TVQGPPTSDDIFER.E			20
	R.ITLTSR.N ! K.LTLTSR.A			21.49
$97-1	tr|A0A384MEE7|A0A384MEE7_HUMAN Epididymis secretory sperm binding protein OS=Homo sapiens OX=9606 PE=2 SV=1	3	3
$97-2	sp|Q9BS26|ERP44_HUMAN Endoplasmic reticulum resident protein 44 OS=Homo sapiens OX=9606 GN=ERP44 PE=1 SV=1	3	3
	K.LAPSEYR.Y			37.09
	R.AIADYLR.S ! K.ALADYIR.Q			31.99
	R.DLAEITTLDR.S			23.37
$98-1	tr|B2R717|B2R717_HUMAN cDNA, FLJ93235, highly similar to Homo sapiens cathepsin L2 (CTSL2), mRNA OS=Homo sapiens OX=9606 PE=2 SV=1	3	3
$98-2	tr|A0A024R141|A0A024R141_HUMAN Cathepsin L2, isoform CRA_a OS=Homo sapiens OX=9606 GN=CTSL2 PE=3 SV=1	3	3
$98-3	sp|O60911|CATL2_HUMAN Cathepsin L2 OS=Homo sapiens OX=9606 GN=CTSV PE=1 SV=2	3	3
	K.FDQNLDTK.W			35.3
	K.GYVTPVK.N ! K.GYVTPVK.D			30.76
	K.SGIYFEPDCSSK.N			43.11
$99-1	tr|B4DGX3|B4DGX3_HUMAN cDNA FLJ54607, highly similar to Multifunctional protein ADE2 OS=Homo sapiens OX=9606 PE=2 SV=1	3	3
$99-2	sp|P22234|PUR6_HUMAN Multifunctional protein ADE2 OS=Homo sapiens OX=9606 GN=PAICS PE=1 SV=3	3	3
$99-3	tr|E9PBS1|E9PBS1_HUMAN Multifunctional protein ADE2 (Fragment) OS=Homo sapiens OX=9606 GN=PAICS PE=1 SV=1	3	3
	K.DQITAGNAAR.K			23.62
	K.EVYELLDSPGK.V			30.17
	R.VELLLK.S			39.84
$100-1	tr|B4DTS5|B4DTS5_HUMAN cDNA FLJ58882, highly similar to 26S proteasome non-ATPase regulatory subunit 11 OS=Homo sapiens OX=9606 PE=2 SV=1	3	3
$100-2	sp|O00231|PSD11_HUMAN 26S proteasome non-ATPase regulatory subunit 11 OS=Homo sapiens OX=9606 GN=PSMD11 PE=1 SV=3	3	3
	K.TGQAAELGGLLK.Y			44.26
	R.EASIDILHSIVK.R			29.48
	R.SLADFEK.A ! R.SLADFEK.V			27
$101-1	tr|B4DXF3|B4DXF3_HUMAN cDNA FLJ57650, highly similar to Bleomycin hydrolase OS=Homo sapiens OX=9606 PE=2 SV=1	3	3
$101-2	sp|Q13867|BLMH_HUMAN Bleomycin hydrolase OS=Homo sapiens OX=9606 GN=BLMH PE=1 SV=1	3	3
	K.DDQDGAFTK.W			21.58
	K.DGEAVWFGCDVGK.H			30.47
	K.YGVIPK.K			26.68
$102-1	tr|B5BU01|B5BU01_HUMAN Eukaryotic translation initiation factor 2 beta OS=Homo sapiens OX=9606 GN=EIF2S2 PE=2 SV=1	3	3
$102-2	sp|P20042|IF2B_HUMAN Eukaryotic translation initiation factor 2 subunit 2 OS=Homo sapiens OX=9606 GN=EIF2S2 PE=1 SV=2	3	3
$102-3	tr|Q6IBR8|Q6IBR8_HUMAN Eukaryotic translation initiation factor 2, subunit 2 beta, 38kDa OS=Homo sapiens OX=9606 GN=EIF2S2 PE=2 SV=1	3	3
	K.DLEADEEDTR.K			51.39
	K.IFDIDEAEEGVK.D			49.59
	R.VFNIM*R.E			27.88
$103-1	tr|B7ZAF6|B7ZAF6_HUMAN Succinate--CoA ligase [ADP-forming] subunit beta, mitochondrial OS=Homo sapiens OX=9606 GN=SUCLA2 PE=2 SV=1	3	3
$103-2	tr|E5KS60|E5KS60_HUMAN Succinate--CoA ligase [ADP-forming] subunit beta, mitochondrial OS=Homo sapiens OX=9606 GN=SUCLA2 PE=2 SV=1	3	3
$103-3	sp|Q9P2R7|SUCB1_HUMAN Succinate--CoA ligase [ADP-forming] subunit beta, mitochondrial OS=Homo sapiens OX=9606 GN=SUCLA2 PE=1 SV=3	3	3
$103-4	tr|A0A2R8YDQ9|A0A2R8YDQ9_HUMAN Succinate--CoA ligase [ADP-forming] subunit beta, mitochondrial OS=Homo sapiens OX=9606 GN=SUCLA2 PE=1 SV=1	3	3
$103-5	tr|B4DRV2|B4DRV2_HUMAN Succinate--CoA ligase [ADP-forming] subunit beta, mitochondrial OS=Homo sapiens OX=9606 GN=SUCLA2 PE=2 SV=1	3	3
$103-6	tr|Q6N0B1|Q6N0B1_HUMAN Succinate-CoA ligase subunit beta (Fragment) OS=Homo sapiens OX=9606 GN=DKFZp686D0880 PE=2 SV=1	3	3
$103-7	tr|E5KS55|E5KS55_HUMAN Succinate--CoA ligase [ADP-forming] subunit beta, mitochondrial OS=Homo sapiens OX=9606 GN=SUCLA2 PE=3 SV=1	3	3
$103-8	tr|A0A2R8Y6Y7|A0A2R8Y6Y7_HUMAN Succinate--CoA ligase [ADP-forming] subunit beta, mitochondrial OS=Homo sapiens OX=9606 GN=SUCLA2 PE=1 SV=1	3	3
	K.IPVVVR.L			36.06
	K.LSEIVTLAK.Q			30.7
	K.SPDEAYAIAK.K			28.11
$104-1	tr|F8W9J4|F8W9J4_HUMAN Dystonin OS=Homo sapiens OX=9606 GN=DST PE=1 SV=1	3	3
$104-2	tr|F6QMI7|F6QMI7_HUMAN Dystonin OS=Homo sapiens OX=9606 GN=DST PE=1 SV=2	3	3
$104-3	tr|E9PHM6|E9PHM6_HUMAN Dystonin OS=Homo sapiens OX=9606 GN=DST PE=1 SV=3	3	3
$104-4	sp|Q03001|DYST_HUMAN Dystonin OS=Homo sapiens OX=9606 GN=DST PE=1 SV=4	3	3
	K.SLEDTK.N ! K.SLEDTK.K			33.16
	K.TSLADDNLK.L			25.38
	R.SLEEEK.A ! R.SLEEEK.Y ! R.SLEEEK.I ! K.SLEEEK.K ! K.SLEEEK.-			29.77
$105-1	tr|H3BM89|H3BM89_HUMAN 60S ribosomal protein L4 OS=Homo sapiens OX=9606 GN=RPL4 PE=1 SV=1	3	3
$105-2	tr|B4DMJ6|B4DMJ6_HUMAN cDNA FLJ50996, highly similar to 60S ribosomal protein L4 OS=Homo sapiens OX=9606 PE=2 SV=1	3	3
$105-3	tr|Q59GY2|Q59GY2_HUMAN Ribosomal protein L4 variant (Fragment) OS=Homo sapiens OX=9606 PE=2 SV=1	3	3
$105-4	sp|P36578|RL4_HUMAN 60S ribosomal protein L4 OS=Homo sapiens OX=9606 GN=RPL4 PE=1 SV=5	3	3
	K.AAAAAAALQAK.S			36.59
	K.M*INTDLSR.I			40.99
	R.NIPGITLLNVSK.L			20.44
$106-1	tr|H3BTN5|H3BTN5_HUMAN Pyruvate kinase (Fragment) OS=Homo sapiens OX=9606 GN=PKM PE=1 SV=1	3	3
$106-2	tr|A0A024R5Z9|A0A024R5Z9_HUMAN Pyruvate kinase OS=Homo sapiens OX=9606 GN=PKM2 PE=3 SV=1	3	3
$106-3	tr|V9HWB8|V9HWB8_HUMAN Pyruvate kinase OS=Homo sapiens OX=9606 GN=HEL-S-30 PE=1 SV=1	3	3
$106-4	tr|B4DNK4|B4DNK4_HUMAN Pyruvate kinase OS=Homo sapiens OX=9606 GN=PKM PE=1 SV=1	3	3
$106-5	tr|B4DRT3|B4DRT3_HUMAN Pyruvate kinase OS=Homo sapiens OX=9606 PE=2 SV=1	3	3
$106-6	sp|P14618|KPYM_HUMAN Pyruvate kinase PKM OS=Homo sapiens OX=9606 GN=PKM PE=1 SV=4	3	3
	K.GDYPLEAVR.M			28.45
	R.LDIDSPPITAR.N			39.93
	R.NPQTAR.Q			27.37
$107-1	tr|I0B0K8|I0B0K8_HUMAN Truncated profilaggrin OS=Homo sapiens OX=9606 GN=FLG PE=4 SV=1	3	3
$107-2	sp|P20930|FILA_HUMAN Filaggrin OS=Homo sapiens OX=9606 GN=FLG PE=1 SV=3	3	3
$107-3	tr|I0B0K5|I0B0K5_HUMAN Truncated profilaggrin OS=Homo sapiens OX=9606 GN=FLG PE=4 SV=1	3	3
$107-4	tr|I0B0K7|I0B0K7_HUMAN Truncated profilaggrin OS=Homo sapiens OX=9606 GN=FLG PE=4 SV=1	3	3
$107-5	tr|I0B0K6|I0B0K6_HUMAN Truncated profilaggrin OS=Homo sapiens OX=9606 GN=FLG PE=4 SV=1	3	3
	K.ENLPISGHK.H			29.28
	R.HAETSSGGQAASSQEQAR.S			65.17
	R.WSGSASR.N			21.22
$108-1	tr|J3QSA9|J3QSA9_HUMAN 26S proteasome regulatory subunit 8 (Fragment) OS=Homo sapiens OX=9606 GN=PSMC5 PE=1 SV=1	3	3
$108-2	tr|A0A140VJS3|A0A140VJS3_HUMAN Testicular tissue protein Li 149 OS=Homo sapiens OX=9606 PE=2 SV=1	3	3
$108-3	tr|J3QLH6|J3QLH6_HUMAN 26S proteasome regulatory subunit 8 (Fragment) OS=Homo sapiens OX=9606 GN=PSMC5 PE=1 SV=1	3	3
$108-4	tr|J3QQM1|J3QQM1_HUMAN 26S proteasome regulatory subunit 8 (Fragment) OS=Homo sapiens OX=9606 GN=PSMC5 PE=1 SV=1	3	3
$108-5	tr|J3QRW1|J3QRW1_HUMAN 26S proteasome regulatory subunit 8 (Fragment) OS=Homo sapiens OX=9606 GN=PSMC5 PE=1 SV=1	3	3
$108-6	sp|P62195|PRS8_HUMAN 26S proteasome regulatory subunit 8 OS=Homo sapiens OX=9606 GN=PSMC5 PE=1 SV=1	3	3
$108-7	tr|Q59GS3|Q59GS3_HUMAN Proteasome 26S ATPase subunit 5 variant (Fragment) OS=Homo sapiens OX=9606 PE=2 SV=1	3	3
$108-8	tr|J3KRP2|J3KRP2_HUMAN 26S proteasome regulatory subunit 8 (Fragment) OS=Homo sapiens OX=9606 GN=PSMC5 PE=1 SV=1	3	3
	K.EVIELPVK.H			30.02
	K.GVILYGPPGTGK.T ! K.GVLLYGPPGTGK.T ! R.GVLLYGPPGTGK.T			25.26
	R.NDSYTLHK.I			23.07
$109-1	tr|K7ELW0|K7ELW0_HUMAN Protein/nucleic acid deglycase DJ-1 OS=Homo sapiens OX=9606 GN=PARK7 PE=1 SV=1	3	3
$109-2	sp|Q99497|PARK7_HUMAN Protein/nucleic acid deglycase DJ-1 OS=Homo sapiens OX=9606 GN=PARK7 PE=1 SV=2	3	3
$109-3	tr|V9HWC2|V9HWC2_HUMAN Epididymis secretory sperm binding protein Li 67p OS=Homo sapiens OX=9606 GN=HEL-S-67p PE=2 SV=1	3	3
	K.VTVAGLAGK.D			31.83
	R.ALVILAK.G			30.18
	R.DVVICPDASLEDAK.K			22.36
$110-1	tr|Q4VB95|Q4VB95_HUMAN HAL protein OS=Homo sapiens OX=9606 GN=HAL PE=1 SV=1	3	3
$110-2	tr|F8W0V1|F8W0V1_HUMAN Histidine ammonia-lyase (Fragment) OS=Homo sapiens OX=9606 GN=HAL PE=1 SV=1	3	3
$110-3	tr|F8VNX0|F8VNX0_HUMAN Histidine ammonia-lyase (Fragment) OS=Homo sapiens OX=9606 GN=HAL PE=1 SV=1	3	3
$110-4	sp|P42357|HUTH_HUMAN Histidine ammonia-lyase OS=Homo sapiens OX=9606 GN=HAL PE=1 SV=1	3	3
	K.YIELDGDR.L			46.61
	R.EVIDSIIK.E			28.2
	R.LTTEDLVNLGK.G			67.13
$111-1	tr|Q6PIN5|Q6PIN5_HUMAN PA2G4 protein (Fragment) OS=Homo sapiens OX=9606 GN=PA2G4 PE=2 SV=1	3	3
$111-2	tr|Q05D08|Q05D08_HUMAN PA2G4 protein (Fragment) OS=Homo sapiens OX=9606 GN=PA2G4 PE=2 SV=1	3	3
$111-3	tr|A0A024RB85|A0A024RB85_HUMAN Proliferation-associated 2G4, 38kDa, isoform CRA_a OS=Homo sapiens OX=9606 GN=PA2G4 PE=4 SV=1	3	3
$111-4	sp|Q9UQ80|PA2G4_HUMAN Proliferation-associated protein 2G4 OS=Homo sapiens OX=9606 GN=PA2G4 PE=1 SV=3	3	3
$111-5	tr|A8K6Y1|A8K6Y1_HUMAN cDNA FLJ75526, highly similar to Homo sapiens proliferation-associated 2G4, 38kDa (PA2G4), mRNA (Fragment) OS=Homo sapiens OX=9606 PE=2 SV=1	3	3
	K.SDQDYILK.E			38.6
	K.SEM*EVQDAELK.A			44.96
	R.AFFSEVER.R			25.72
$112-1	tr|Q6PK56|Q6PK56_HUMAN EEF2 protein (Fragment) OS=Homo sapiens OX=9606 GN=EEF2 PE=2 SV=1	3	3
$112-2	tr|B4DRE8|B4DRE8_HUMAN cDNA FLJ58164, highly similar to Elongation factor 2 OS=Homo sapiens OX=9606 PE=2 SV=1	3	3
$112-3	tr|A0A384N6H1|A0A384N6H1_HUMAN Epididymis secretory sperm binding protein OS=Homo sapiens OX=9606 PE=2 SV=1	3	3
$112-4	sp|P13639|EF2_HUMAN Elongation factor 2 OS=Homo sapiens OX=9606 GN=EEF2 PE=1 SV=4	3	3
	K.AGIIASAR.A			32.93
	K.STLTDSLVCK.A			51.23
	R.VFSGLVSTGLK.V			35.88
$113-1	sp|Q6UWP8|SBSN_HUMAN Suprabasin OS=Homo sapiens OX=9606 GN=SBSN PE=1 SV=2	3	2
	K.FGQGVDNAAGQAGNEAGR.F			31.5
	K.FGQGVDNAAGQAGNEAGR.F			62.26
	K.LGHGVNNAAGQVGK.E			21.42
$114-1	sp|O14929|HAT1_HUMAN Histone acetyltransferase type B catalytic subunit OS=Homo sapiens OX=9606 GN=HAT1 PE=1 SV=1	2	2
	R.LLVTDM*SDAEQYR.S			29.69
	R.VEYASK.V			27.72
$115-1	sp|O75390|CISY_HUMAN Citrate synthase, mitochondrial OS=Homo sapiens OX=9606 GN=CS PE=1 SV=2	2	2
$115-2	tr|A0A024RB75|A0A024RB75_HUMAN Citrate synthase OS=Homo sapiens OX=9606 GN=CS PE=3 SV=1	2	2
$115-3	tr|B4DJV2|B4DJV2_HUMAN Citrate synthase OS=Homo sapiens OX=9606 GN=CS PE=1 SV=1	2	2
	K.DILADLIPK.E			20.01
	K.IVPNVLLEQGK.A			36.11
$116-1	sp|P0DP57|SLUR2_HUMAN Secreted Ly-6/uPAR domain-containing protein 2 OS=Homo sapiens OX=9606 GN=SLURP2 PE=1 SV=1	2	2
	R.DSTHCVTTATR.V			41.36
	R.VLSNTEDLPLVTK.M			20.94
$117-1	sp|P11310|ACADM_HUMAN Medium-chain specific acyl-CoA dehydrogenase, mitochondrial OS=Homo sapiens OX=9606 GN=ACADM PE=1 SV=1	2	2
$117-2	tr|Q5HYG7|Q5HYG7_HUMAN Uncharacterized protein DKFZp686M24262 OS=Homo sapiens OX=9606 GN=DKFZp686M24262 PE=2 SV=1	2	2
$117-3	tr|A0A0S2Z366|A0A0S2Z366_HUMAN Acyl-CoA dehydrogenase C-4 to C-12 straight chain isoform 1 (Fragment) OS=Homo sapiens OX=9606 GN=ACADM PE=2 SV=1	2	2
$117-4	tr|B4DWX6|B4DWX6_HUMAN cDNA FLJ53936, highly similar to Medium-chain specific acyl-CoA dehydrogenase, mitochondrial OS=Homo sapiens OX=9606 PE=2 SV=1	2	2
$117-5	tr|B7Z9I1|B7Z9I1_HUMAN Medium-chain-specific acyl-CoA dehydrogenase, mitochondrial OS=Homo sapiens OX=9606 GN=ACADM PE=1 SV=1	2	2
$117-6	tr|Q5T4U5|Q5T4U5_HUMAN Acyl-Coenzyme A dehydrogenase, C-4 to C-12 straight chain, isoform CRA_a OS=Homo sapiens OX=9606 GN=ACADM PE=1 SV=1	2	2
	K.EFQATAR.K			21.79
	R.NTYYASIAK.A			26.49
$118-1	sp|P26447|S10A4_HUMAN Protein S100-A4 OS=Homo sapiens OX=9606 GN=S100A4 PE=1 SV=1	2	2
	K.LM*SNLDSNR.D			21.93
	R.TDEAAFQK.L			35.77
$119-1	sp|P31689|DNJA1_HUMAN DnaJ homolog subfamily A member 1 OS=Homo sapiens OX=9606 GN=DNAJA1 PE=1 SV=2	2	2
$119-2	tr|B7Z5C0|B7Z5C0_HUMAN cDNA FLJ52352, highly similar to DnaJ homolog subfamily A member 1 OS=Homo sapiens OX=9606 PE=2 SV=1	2	2
$119-3	tr|Q9NXZ8|Q9NXZ8_HUMAN HDJ2 protein (Fragment) OS=Homo sapiens OX=9606 GN=HDJ2 PE=2 SV=1	2	2
	K.IILEFK.E ! R.LIIEFK.V ! R.LLLEFK.A			34.86
	R.ISLLEK.- ! K.LSILEK.E ! R.LSLLEK.K ! K.LSLLEK.L			30.24
$120-1	sp|P32119|PRDX2_HUMAN Peroxiredoxin-2 OS=Homo sapiens OX=9606 GN=PRDX2 PE=1 SV=5	2	2
$120-2	tr|V9HW12|V9HW12_HUMAN Epididymis secretory sperm binding protein Li 2a OS=Homo sapiens OX=9606 GN=HEL-S-2a PE=2 SV=1	2	2
$120-3	tr|B4DF70|B4DF70_HUMAN cDNA FLJ60461, highly similar to Peroxiredoxin-2 OS=Homo sapiens OX=9606 PE=2 SV=1	2	2
	K.ATAVVDGAFK.E			46.11
	R.QITVNDLPVGR.S			47.45
$121-1	sp|P62701|RS4X_HUMAN 40S ribosomal protein S4, X isoform OS=Homo sapiens OX=9606 GN=RPS4X PE=1 SV=2	2	2
$121-2	tr|Q496E4|Q496E4_HUMAN 40S ribosomal protein S4 OS=Homo sapiens OX=9606 GN=RPS4Y1 PE=2 SV=1	2	2
$121-3	sp|P22090|RS4Y1_HUMAN 40S ribosomal protein S4, Y isoform 1 OS=Homo sapiens OX=9606 GN=RPS4Y1 PE=1 SV=2	2	2
$121-4	tr|C9JEH7|C9JEH7_HUMAN 40S ribosomal protein S4, Y isoform 1 (Fragment) OS=Homo sapiens OX=9606 GN=RPS4Y1 PE=1 SV=1	2	2
$121-5	tr|Q96IR1|Q96IR1_HUMAN RPS4X protein (Fragment) OS=Homo sapiens OX=9606 GN=RPS4X PE=2 SV=2	2	2
$121-6	tr|B2R491|B2R491_HUMAN 40S ribosomal protein S4 OS=Homo sapiens OX=9606 GN=RPS4X PE=2 SV=1	2	2
$121-7	tr|Q53HV1|Q53HV1_HUMAN Ribosomal protein S4, X-linked X isoform variant (Fragment) OS=Homo sapiens OX=9606 PE=2 SV=1	2	2
$121-8	tr|A4FU11|A4FU11_HUMAN RPS4Y1 protein (Fragment) OS=Homo sapiens OX=9606 GN=RPS4Y1 PE=2 SV=1	2	2
	K.GIPHLVTHDAR.T			33.45
	R.HPGSFDVVHVK.D			27.66
$122-1	sp|Q06830|PRDX1_HUMAN Peroxiredoxin-1 OS=Homo sapiens OX=9606 GN=PRDX1 PE=1 SV=1	2	2
$122-2	tr|A0A0A0MSI0|A0A0A0MSI0_HUMAN Peroxiredoxin-1 (Fragment) OS=Homo sapiens OX=9606 GN=PRDX1 PE=1 SV=1	2	2
$122-3	tr|B2R4P2|B2R4P2_HUMAN cDNA, FLJ92164, highly similar to Homo sapiens peroxiredoxin 1 (PRDX1), mRNA OS=Homo sapiens OX=9606 PE=2 SV=1	2	2
$122-4	tr|A0A384NPQ2|A0A384NPQ2_HUMAN Epididymis secretory sperm binding protein OS=Homo sapiens OX=9606 PE=2 SV=1	2	2
$122-5	R.QITVNDLPVGR.S			47.45
$122-6	R.TIAQDYGVLK.A			25.18
$122-7	sp|Q5T749|KPRP_HUMAN Keratinocyte proline-rich protein OS=Homo sapiens OX=9606 GN=KPRP PE=1 SV=1	2	2
	R.IEISSPCCPR.Q			21.92
	R.LQLFPR.S			35.98
$123-1	sp|Q5VW32|BROX_HUMAN BRO1 domain-containing protein BROX OS=Homo sapiens OX=9606 GN=BROX PE=1 SV=1	2	2
$123-2	tr|B7Z1V1|B7Z1V1_HUMAN cDNA FLJ50123 OS=Homo sapiens OX=9606 PE=2 SV=1	2	2
	K.IPTEAPQLELK.A			22.03
	R.YIQNFK.W			27.76
$124-1	sp|Q99536|VAT1_HUMAN Synaptic vesicle membrane protein VAT-1 homolog OS=Homo sapiens OX=9606 GN=VAT1 PE=1 SV=2	2	2
$124-2	tr|A0A024R1Z6|A0A024R1Z6_HUMAN Vesicle amine transport protein 1 homolog (T californica), isoform CRA_a OS=Homo sapiens OX=9606 GN=VAT1 PE=4 SV=1	2	2
$124-3	tr|B3KUF8|B3KUF8_HUMAN cDNA FLJ39753 fis, clone SMINT2018343, highly similar to Synaptic vesicle membrane protein VAT-1homolog OS=Homo sapiens OX=9606 PE=2 SV=1	2	2
	K.GVDIVM*DPLGGSDTAK.G			46.25
	R.VM*VLNR.S ! K.VM*VLNR.S			21.65
$125-1	sp|Q9NVD7|PARVA_HUMAN Alpha-parvin OS=Homo sapiens OX=9606 GN=PARVA PE=1 SV=1	2	2
	K.TLITFVNK.H			39
	R.TM*VDPNSR.S			25.36
$126-1	sp|Q9Y3R4|NEUR2_HUMAN Sialidase-2 OS=Homo sapiens OX=9606 GN=NEU2 PE=1 SV=2	2	2
	R.DLTDAAIGPAYR.E			58.66
	R.VVTLNAR.S			27.38
$127-1	tr|A0A023T6R1|A0A023T6R1_HUMAN Mago nashi protein OS=Homo sapiens OX=9606 GN=FLJ10292 PE=2 SV=1	2	2
$127-2	tr|F5H6P7|F5H6P7_HUMAN Protein mago nashi homolog 2 OS=Homo sapiens OX=9606 GN=MAGOHB PE=4 SV=1	2	2
$127-3	sp|Q96A72|MGN2_HUMAN Protein mago nashi homolog 2 OS=Homo sapiens OX=9606 GN=MAGOHB PE=1 SV=1	2	2
$127-4	sp|P61326|MGN_HUMAN Protein mago nashi homolog OS=Homo sapiens OX=9606 GN=MAGOH PE=1 SV=1	2	2
	K.DPEGLR.V			26.58
	K.IGSLIDVNQSK.D			21.02
$128-1	tr|A0A024R159|A0A024R159_HUMAN Hydroxysteroid dehydrogenase like 2, isoform CRA_c OS=Homo sapiens OX=9606 GN=HSDL2 PE=4 SV=1	2	2
$128-2	tr|B2R923|B2R923_HUMAN cDNA, FLJ94174 OS=Homo sapiens OX=9606 PE=2 SV=1	2	2
$128-3	sp|Q6YN16|HSDL2_HUMAN Hydroxysteroid dehydrogenase-like protein 2 OS=Homo sapiens OX=9606 GN=HSDL2 PE=1 SV=1	2	2
	R.DEQQISAAVEK.A			57.88
	R.SGAVEETFR.I			46.44
$129-1	tr|A0A087WX59|A0A087WX59_HUMAN Proteasomal ubiquitin receptor ADRM1 OS=Homo sapiens OX=9606 GN=ADRM1 PE=1 SV=1	2	2
$129-2	sp|Q16186|ADRM1_HUMAN Proteasomal ubiquitin receptor ADRM1 OS=Homo sapiens OX=9606 GN=ADRM1 PE=1 SV=2	2	2
	K.GDVEAFAK.A			44.92
	R.SQSAAVTPSSTTSSTR.A			23.35
$130-1	tr|A0A0S2Z404|A0A0S2Z404_HUMAN Regulator of chromosome condensation 1 isoform 2 (Fragment) OS=Homo sapiens OX=9606 GN=RCC1 PE=2 SV=1	2	2
$130-2	tr|A0A0S2Z3I4|A0A0S2Z3I4_HUMAN Regulator of chromosome condensation 1 isoform 3 (Fragment) OS=Homo sapiens OX=9606 GN=RCC1 PE=2 SV=1	2	2
$130-3	tr|Q5T081|Q5T081_HUMAN CHC1 protein (Fragment) OS=Homo sapiens OX=9606 GN=RCC1 PE=2 SV=1	2	2
$130-4	tr|C9JW69|C9JW69_HUMAN Regulator of chromosome condensation (Fragment) OS=Homo sapiens OX=9606 GN=RCC1 PE=1 SV=1	2	2
$130-5	tr|A0A0S2Z3J1|A0A0S2Z3J1_HUMAN Regulator of chromosome condensation 1, isoform CRA_b OS=Homo sapiens OX=9606 GN=RCC1 PE=4 SV=1	2	2
$130-6	sp|P18754|RCC1_HUMAN Regulator of chromosome condensation OS=Homo sapiens OX=9606 GN=RCC1 PE=1 SV=1	2	2
	R.LGLGEGAEEK.S			37.69
	R.VPELFANR.G			25.04
$131-1	tr|A0A140VK46|A0A140VK46_HUMAN Proteasome subunit beta OS=Homo sapiens OX=9606 PE=2 SV=1	2	2
$131-2	sp|P28070|PSB4_HUMAN Proteasome subunit beta type-4 OS=Homo sapiens OX=9606 GN=PSMB4 PE=1 SV=4	2	2
	R.DLVER.A ! R.DLVER.C ! R.DLVER.H			29.34
	R.FQIATVTEK.G			27.28
$132-1	tr|A0A384NY87|A0A384NY87_HUMAN Epididymis secretory sperm binding protein OS=Homo sapiens OX=9606 PE=2 SV=1	2	2
$132-2	tr|B2R761|B2R761_HUMAN cDNA, FLJ93299, highly similar to Homo sapiens sterol carrier protein 2 (SCP2), mRNA OS=Homo sapiens OX=9606 PE=2 SV=1	2	2
$132-3	tr|H0YF61|H0YF61_HUMAN Non-specific lipid-transfer protein (Fragment) OS=Homo sapiens OX=9606 GN=SCP2 PE=1 SV=1	2	2
$132-4	tr|B4E0J3|B4E0J3_HUMAN cDNA FLJ58965, highly similar to Nonspecific lipid-transfer protein OS=Homo sapiens OX=9606 PE=2 SV=1	2	2
$132-5	sp|P22307|NLTP_HUMAN Non-specific lipid-transfer protein OS=Homo sapiens OX=9606 GN=SCP2 PE=1 SV=2	2	2
	K.ANLVFK.E			33.88
	K.LEEEGEQFVK.K			28.12
$133-1	tr|A1A508|A1A508_HUMAN PRSS3 protein OS=Homo sapiens OX=9606 GN=PRSS3 PE=2 SV=1	2	2
	K.VLEGNEQFINAAK.I			32.42
	R.NKPGVYTK.V ! K.NKPGVYTK.V			33.3
$134-1	tr|B2R5H0|B2R5H0_HUMAN Protein S100 OS=Homo sapiens OX=9606 PE=2 SV=1	2	2
$134-2	tr|V9HWH9|V9HWH9_HUMAN Protein S100 OS=Homo sapiens OX=9606 GN=HEL-S-43 PE=2 SV=1	2	2
$134-3	sp|P31949|S10AB_HUMAN Protein S100-A11 OS=Homo sapiens OX=9606 GN=S100A11 PE=1 SV=2	2	2
	K.DGYNYTLSK.T			40.21
	K.DPGVLDR.M			51.28
$135-1	tr|B3KNG6|B3KNG6_HUMAN cDNA FLJ14554 fis, clone NT2RM2001839, highly similar to Calumenin OS=Homo sapiens OX=9606 PE=2 SV=1	2	2
$135-2	tr|B3KQF5|B3KQF5_HUMAN cDNA FLJ90381 fis, clone NT2RP2005035, highly similar to Calumenin OS=Homo sapiens OX=9606 PE=2 SV=1	2	2
$135-3	tr|H0Y875|H0Y875_HUMAN Calumenin (Fragment) OS=Homo sapiens OX=9606 GN=CALU PE=1 SV=1	2	2
$135-4	sp|O43852|CALU_HUMAN Calumenin OS=Homo sapiens OX=9606 GN=CALU PE=1 SV=2	2	2
$135-5	tr|A0A024R755|A0A024R755_HUMAN Calumenin, isoform CRA_a OS=Homo sapiens OX=9606 GN=CALU PE=4 SV=1	2	2
$135-6	tr|Q6IAW5|Q6IAW5_HUMAN CALU protein OS=Homo sapiens OX=9606 GN=CALU PE=2 SV=1	2	2
	K.DIVVQETM*EDIDK.N			32.24
	R.EQFVEFR.D			28.45
$136-1	tr|B3KRY3|B3KRY3_HUMAN cDNA FLJ35079 fis, clone PLACE6005283, highly similar to Lysosome-associated membrane glycoprotein 1 OS=Homo sapiens OX=9606 PE=2 SV=1	2	2
$136-2	tr|A0A024RDY3|A0A024RDY3_HUMAN Lysosomal-associated membrane protein 1, isoform CRA_a OS=Homo sapiens OX=9606 GN=LAMP1 PE=3 SV=1	2	2
$136-3	sp|P11279|LAMP1_HUMAN Lysosome-associated membrane glycoprotein 1 OS=Homo sapiens OX=9606 GN=LAMP1 PE=1 SV=3	2	2
	K.TVESITDIR.A			61.04
	R.ALQATVGNSYK.C			20.32
$137-1	tr|B3KS49|B3KS49_HUMAN cDNA FLJ35478 fis, clone SMINT2007796, highly similar to Gelsolin OS=Homo sapiens OX=9606 PE=2 SV=1	2	2
$137-2	tr|A0A0A0MS51|A0A0A0MS51_HUMAN Gelsolin OS=Homo sapiens OX=9606 GN=GSN PE=1 SV=1	2	2
$137-3	tr|A0A0A0MT01|A0A0A0MT01_HUMAN Gelsolin OS=Homo sapiens OX=9606 GN=GSN PE=1 SV=1	2	2
$137-4	tr|B7Z4U6|B7Z4U6_HUMAN cDNA FLJ55803, highly similar to Gelsolin OS=Homo sapiens OX=9606 PE=2 SV=1	2	2
$137-5	tr|B7Z2X4|B7Z2X4_HUMAN cDNA FLJ53327, highly similar to Gelsolin OS=Homo sapiens OX=9606 PE=2 SV=1	2	2
$137-6	tr|A0A384MEF1|A0A384MEF1_HUMAN Epididymis secretory sperm binding protein OS=Homo sapiens OX=9606 PE=2 SV=1	2	2
$137-7	sp|P06396|GELS_HUMAN Gelsolin OS=Homo sapiens OX=9606 GN=GSN PE=1 SV=1	2	2
$137-8	tr|B7Z9A0|B7Z9A0_HUMAN cDNA FLJ56212, highly similar to Gelsolin OS=Homo sapiens OX=9606 PE=2 SV=1	2	2
$137-9	tr|B7Z6N2|B7Z6N2_HUMAN cDNA FLJ56154, highly similar to Gelsolin OS=Homo sapiens OX=9606 PE=2 SV=1	2	2
	K.QANTEER.K			21.51
	K.TASDFITK.M			43.63
$138-1	tr|B4DGL0|B4DGL0_HUMAN cDNA FLJ53619, highly similar to Heat shock protein HSP 90-beta OS=Homo sapiens OX=9606 PE=2 SV=1	2	2
$138-2	tr|B4DMA2|B4DMA2_HUMAN cDNA FLJ54023, highly similar to Heat shock protein HSP 90-beta OS=Homo sapiens OX=9606 PE=2 SV=1	2	2
$138-3	tr|A0A024RD80|A0A024RD80_HUMAN Heat shock protein 90kDa alpha (Cytosolic), class B member 1, isoform CRA_a OS=Homo sapiens OX=9606 GN=HSP90AB1 PE=3 SV=1	2	2
$138-4	sp|P08238|HS90B_HUMAN Heat shock protein HSP 90-beta OS=Homo sapiens OX=9606 GN=HSP90AB1 PE=1 SV=4	2	2
	R.ELISNASDALDK.I			41.8
	R.GVVDSEDIPLNLSR.E ! R.GVVDSEDLPLNISR.E			21.25
$139-1	tr|B4DN87|B4DN87_HUMAN cDNA FLJ52569, highly similar to Collagen-binding protein 2 OS=Homo sapiens OX=9606 PE=2 SV=1	2	2
$139-2	tr|A8K259|A8K259_HUMAN cDNA FLJ78501, highly similar to Homo sapiens serpin peptidase inhibitor, clade H (heat shock protein 47), member 1, (collagen binding protein 1) (SERPINH1), mRNA OS=Homo sapiens OX=9606 PE=2 SV=1	2	2
$139-3	tr|A0A024R5K8|A0A024R5K8_HUMAN Serpin peptidase inhibitor, clade H (Heat shock protein 47), member 1, (Collagen binding protein 1), isoform CRA_a OS=Homo sapiens OX=9606 GN=SERPINH1 PE=3 SV=1	2	2
$139-4	sp|P50454|SERPH_HUMAN Serpin H1 OS=Homo sapiens OX=9606 GN=SERPINH1 PE=1 SV=2	2	2
	K.LPEVTK.D			24.1
	R.DTQSGSLLFIGR.L			62.22
$140-1	tr|B4DWU2|B4DWU2_HUMAN Annexin OS=Homo sapiens OX=9606 PE=2 SV=1	2	2
$140-2	tr|Q53HM8|Q53HM8_HUMAN Annexin (Fragment) OS=Homo sapiens OX=9606 PE=2 SV=1	2	2
$140-3	tr|B4DHY4|B4DHY4_HUMAN Annexin OS=Homo sapiens OX=9606 PE=2 SV=1	2	2
$140-4	sp|P20073|ANXA7_HUMAN Annexin A7 OS=Homo sapiens OX=9606 GN=ANXA7 PE=1 SV=3	2	2
$140-5	tr|B2R7L2|B2R7L2_HUMAN Annexin OS=Homo sapiens OX=9606 PE=2 SV=1	2	2
$140-6	tr|B2R657|B2R657_HUMAN Annexin OS=Homo sapiens OX=9606 PE=2 SV=1	2	2
$140-7	tr|B4DT77|B4DT77_HUMAN Annexin OS=Homo sapiens OX=9606 PE=2 SV=1	2	2
	K.GAGTDDSTLVR.I			44.21
	R.TNQEIR.E			22.07
$141-1	tr|B4E1U9|B4E1U9_HUMAN cDNA FLJ54776, highly similar to Cell division control protein 42 homolog OS=Homo sapiens OX=9606 PE=2 SV=1	2	2
$141-2	tr|A0A024R9T1|A0A024R9T1_HUMAN HCG39634, isoform CRA_a OS=Homo sapiens OX=9606 GN=hCG_39634 PE=4 SV=1	2	2
$141-3	sp|P60953|CDC42_HUMAN Cell division control protein 42 homolog OS=Homo sapiens OX=9606 GN=CDC42 PE=1 SV=2	2	2
$141-4	tr|A0A024RAE6|A0A024RAE6_HUMAN Cell division cycle 42 (GTP binding protein, 25kDa), isoform CRA_c OS=Homo sapiens OX=9606 GN=CDC42 PE=4 SV=1	2	2
$141-5	tr|B7ZAY4|B7ZAY4_HUMAN cDNA, FLJ79348, highly similar to Cell division control protein 42 homolog OS=Homo sapiens OX=9606 PE=2 SV=1	2	2
$141-6	tr|Q5JYX0|Q5JYX0_HUMAN Cell division control protein 42 homolog (Fragment) OS=Homo sapiens OX=9606 GN=CDC42 PE=1 SV=1	2	2
$141-7	tr|A0A590UJK8|A0A590UJK8_HUMAN Cell division control protein 42 homolog OS=Homo sapiens OX=9606 GN=CDC42 PE=1 SV=1	2	2
$141-8	tr|B4DMH5|B4DMH5_HUMAN cDNA FLJ55107, highly similar to Cell division control protein 42 homolog OS=Homo sapiens OX=9606 PE=2 SV=1	2	2
$141-9	tr|Q9UJM1|Q9UJM1_HUMAN Uncharacterized protein (Fragment) OS=Homo sapiens OX=9606 PE=2 SV=1	2	2
	K.TPFLLVGTQIDLR.D			49.19
	K.WVPEITHHCPK.T			26.05
$142-1	tr|D3DRX6|D3DRX6_HUMAN Kinesin-like protein OS=Homo sapiens OX=9606 GN=KIF5B PE=3 SV=1	2	2
$142-2	tr|C1PHA2|C1PHA2_HUMAN Tyrosine-protein kinase receptor OS=Homo sapiens OX=9606 GN=KIF5B-ALK PE=2 SV=1	2	2
$142-3	tr|B4DS27|B4DS27_HUMAN cDNA FLJ51288, highly similar to Kinesin heavy chain OS=Homo sapiens OX=9606 PE=2 SV=1	2	2
$142-4	tr|M1VKJ2|M1VKJ2_HUMAN KIF5B-RET(NM_020975)_K23R12 fusion protein OS=Homo sapiens OX=9606 GN=KIF5B-RET(NM_020975)_K23;R12 PE=2 SV=1	2	2
$142-5	tr|V9HW29|V9HW29_HUMAN Kinesin-like protein OS=Homo sapiens OX=9606 GN=HEL-S-61 PE=1 SV=1	2	2
$142-6	tr|M1V490|M1V490_HUMAN KIF5B-RET(NM_020630)_K22R12 fusion protein OS=Homo sapiens OX=9606 GN=KIF5B-RET(NM_020630)_K22;R12 PE=2 SV=1	2	2
$142-7	sp|P33176|KINH_HUMAN Kinesin-1 heavy chain OS=Homo sapiens OX=9606 GN=KIF5B PE=1 SV=1	2	2
$142-8	tr|M1VRN1|M1VRN1_HUMAN KIF5B-RET(NM_020630)_K23R12 fusion protein OS=Homo sapiens OX=9606 GN=KIF5B-RET(NM_020630)_K23;R12 PE=2 SV=1	2	2
$142-9	tr|M1VPF9|M1VPF9_HUMAN KIF5B-RET(NM_020975)_K22R12 fusion protein OS=Homo sapiens OX=9606 GN=KIF5B-RET(NM_020975)_K22;R12 PE=2 SV=1	2	2
$142-10	tr|M1VE91|M1VE91_HUMAN KIF5B-RET(NM_020630)_K24R11 fusion protein OS=Homo sapiens OX=9606 GN=KIF5B-RET(NM_020630)_K24;R11 PE=2 SV=1	2	2
$142-11	tr|A8K048|A8K048_HUMAN Kinesin-like protein (Fragment) OS=Homo sapiens OX=9606 PE=2 SV=1	2	2
	K.IYISK.I ! R.IYLSK.G ! -.IYLSK.R ! R.LYISK.M ! R.LYISK.I ! K.LYISK.N ! R.LYISK.C ! K.LYLSK.E ! R.LYLSK.N			28.51
	R.EHLNK.H ! K.EHLNK.V			27.36
$143-1	tr|E7DVW5|E7DVW5_HUMAN Fatty acid binding protein 5 (Psoriasis-associated) OS=Homo sapiens OX=9606 GN=FABP5 PE=3 SV=1	2	2
$143-2	sp|Q01469|FABP5_HUMAN Fatty acid-binding protein 5 OS=Homo sapiens OX=9606 GN=FABP5 PE=1 SV=3	2	2
$143-3	tr|I6L8B7|I6L8B7_HUMAN Fatty acid-binding protein 5 OS=Homo sapiens OX=9606 GN=FABP5 PE=1 SV=1	2	2
	K.TESTLK.T			22.72
	K.TTQFSCTLGEK.F			44.96
$144-1	tr|J3KMY5|J3KMY5_HUMAN NPC intracellular cholesterol transporter 2 OS=Homo sapiens OX=9606 GN=NPC2 PE=1 SV=1	2	2
$144-2	tr|B2R4S5|B2R4S5_HUMAN cDNA, FLJ92198, highly similar to Homo sapiens Niemann-Pick disease, type C2 (NPC2), mRNA OS=Homo sapiens OX=9606 PE=2 SV=1	2	2
$144-3	tr|A0A024R6C0|A0A024R6C0_HUMAN Epididymis secretory sperm binding protein OS=Homo sapiens OX=9606 GN=NPC2 PE=2 SV=1	2	2
$144-4	tr|B4DV10|B4DV10_HUMAN cDNA FLJ59142, highly similar to Epididymal secretory protein E1 OS=Homo sapiens OX=9606 PE=2 SV=1	2	2
$144-5	tr|G3V3E8|G3V3E8_HUMAN NPC intracellular cholesterol transporter 2 OS=Homo sapiens OX=9606 GN=NPC2 PE=1 SV=1	2	2
$144-6	sp|P61916|NPC2_HUMAN NPC intracellular cholesterol transporter 2 OS=Homo sapiens OX=9606 GN=NPC2 PE=1 SV=1	2	2
$144-7	tr|E7EMS2|E7EMS2_HUMAN NPC intracellular cholesterol transporter 2 OS=Homo sapiens OX=9606 GN=NPC2 PE=1 SV=1	2	2
$144-8	tr|Q53HV6|Q53HV6_HUMAN Niemann-Pick disease, type C2 variant (Fragment) OS=Homo sapiens OX=9606 PE=2 SV=1	2	2
$144-9	tr|H0YIZ1|H0YIZ1_HUMAN NPC intracellular cholesterol transporter 2 (Fragment) OS=Homo sapiens OX=9606 GN=NPC2 PE=1 SV=1	2	2
$144-10	tr|G3V3D1|G3V3D1_HUMAN NPC intracellular cholesterol transporter 2 (Fragment) OS=Homo sapiens OX=9606 GN=NPC2 PE=1 SV=1	2	2
	K.SEYPSIK.L			22.99
	K.SGINCPIQK.D			25.97
$145-1	tr|K7EN94|K7EN94_HUMAN TAR DNA-binding protein 43 (Fragment) OS=Homo sapiens OX=9606 GN=TARDBP PE=1 SV=7	2	2
$145-2	tr|A0A087WXQ5|A0A087WXQ5_HUMAN TAR DNA-binding protein 43 (Fragment) OS=Homo sapiens OX=9606 GN=TARDBP PE=1 SV=1	2	2
$145-3	tr|B1AKP7|B1AKP7_HUMAN TAR DNA-binding protein 43 OS=Homo sapiens OX=9606 GN=TARDBP PE=1 SV=1	2	2
$145-4	tr|A0A087WYY0|A0A087WYY0_HUMAN TAR DNA-binding protein 43 OS=Homo sapiens OX=9606 GN=TARDBP PE=1 SV=1	2	2
$145-5	tr|A0A0A0N0L3|A0A0A0N0L3_HUMAN TDP43 isoform H OS=Homo sapiens OX=9606 GN=TDP43 PE=2 SV=1	2	2
$145-6	tr|K7EJM5|K7EJM5_HUMAN TAR DNA-binding protein 43 (Fragment) OS=Homo sapiens OX=9606 GN=TARDBP PE=1 SV=1	2	2
$145-7	tr|A0A087X260|A0A087X260_HUMAN TAR DNA-binding protein 43 OS=Homo sapiens OX=9606 GN=TARDBP PE=1 SV=1	2	2
$145-8	tr|A0A0A0N0N3|A0A0A0N0N3_HUMAN TDP43 isoform J OS=Homo sapiens OX=9606 GN=TDP43 PE=2 SV=1	2	2
$145-9	tr|G3V162|G3V162_HUMAN TAR DNA binding protein, isoform CRA_d OS=Homo sapiens OX=9606 GN=TARDBP PE=1 SV=1	2	2
$145-10	tr|A0A087WV68|A0A087WV68_HUMAN TAR DNA-binding protein 43 (Fragment) OS=Homo sapiens OX=9606 GN=TARDBP PE=1 SV=1	2	2
$145-11	tr|B4DRW3|B4DRW3_HUMAN cDNA FLJ57180, highly similar to TAR DNA-binding protein 43 OS=Homo sapiens OX=9606 PE=2 SV=1	2	2
$145-12	tr|A0A0A0N0M3|A0A0A0N0M3_HUMAN TAR DNA-binding protein 43 OS=Homo sapiens OX=9606 GN=TARDBP PE=1 SV=1	2	2
$145-13	tr|A0A024R4E2|A0A024R4E2_HUMAN TAR DNA binding protein, isoform CRA_b OS=Homo sapiens OX=9606 GN=TARDBP PE=4 SV=1	2	2
$145-14	sp|Q13148|TADBP_HUMAN TAR DNA-binding protein 43 OS=Homo sapiens OX=9606 GN=TARDBP PE=1 SV=1	2	2
	K.QSQDEPLR.S			53.39
	K.TTEQDLK.E			52.57
$146-1	tr|Q53G55|Q53G55_HUMAN TNF receptor-associated protein 1 variant (Fragment) OS=Homo sapiens OX=9606 PE=2 SV=1	2	2
	R.EDIAR.R ! K.EDIAR.L ! K.EDLAR.A ! R.EDLAR.R ! K.EDLAR.L ! K.EDLAR.C			37.28
	R.GVVDSEDIPLNLSR.E ! R.GVVDSEDLPLNISR.E			21.25
$147-1	tr|Q59EV6|Q59EV6_HUMAN Carboxypeptidase (Fragment) OS=Homo sapiens OX=9606 GN=PPGB PE=2 SV=1	2	2
$147-2	tr|B4E324|B4E324_HUMAN cDNA FLJ60397, highly similar to Lysosomal protective protein OS=Homo sapiens OX=9606 PE=2 SV=1	2	2
$147-3	tr|X6R5C5|X6R5C5_HUMAN Carboxypeptidase OS=Homo sapiens OX=9606 GN=CTSA PE=1 SV=1	2	2
$147-4	tr|X6R8A1|X6R8A1_HUMAN Carboxypeptidase OS=Homo sapiens OX=9606 GN=CTSA PE=1 SV=1	2	2
$147-5	sp|P10619|PPGB_HUMAN Lysosomal protective protein OS=Homo sapiens OX=9606 GN=CTSA PE=1 SV=2	2	2
	K.DLECVTNLQEVAR.I			67.14
	K.YGDSGEQIAGFVK.E			54.04
$148-1	tr|Q59FV6|Q59FV6_HUMAN ARP3 actin-related protein 3 homolog variant (Fragment) OS=Homo sapiens OX=9606 PE=2 SV=1	2	2
$148-2	tr|B4DT29|B4DT29_HUMAN cDNA FLJ51082, highly similar to Actin-like protein 3 OS=Homo sapiens OX=9606 PE=2 SV=1	2	2
$148-3	tr|A0A024RAI1|A0A024RAI1_HUMAN ARP3 actin-related protein 3 homolog (Yeast), isoform CRA_a OS=Homo sapiens OX=9606 GN=ACTR3 PE=3 SV=1	2	2
$148-4	sp|P61158|ARP3_HUMAN Actin-related protein 3 OS=Homo sapiens OX=9606 GN=ACTR3 PE=1 SV=3	2	2
$148-5	tr|B4DXW1|B4DXW1_HUMAN Actin-related protein 3 OS=Homo sapiens OX=9606 GN=ACTR3 PE=1 SV=1	2	2
$148-6	tr|B4DTI0|B4DTI0_HUMAN cDNA FLJ52521, highly similar to Actin-like protein 3 OS=Homo sapiens OX=9606 PE=2 SV=1	2	2
	K.LSEELSGGR.L ! R.LSEELSGGR.I			41.8
	K.QYTGINAISK.K			37.26
$149-1	tr|Q6MZU6|Q6MZU6_HUMAN Uncharacterized protein DKFZp686C15213 OS=Homo sapiens OX=9606 GN=DKFZp686C15213 PE=2 SV=1	2	2
$149-2	tr|A0A286YEY4|A0A286YEY4_HUMAN Immunoglobulin heavy constant gamma 2 (Fragment) OS=Homo sapiens OX=9606 GN=IGHG2 PE=1 SV=1	2	2
$149-3	tr|Q6N093|Q6N093_HUMAN Uncharacterized protein DKFZp686I04196 (Fragment) OS=Homo sapiens OX=9606 GN=DKFZp686I04196 PE=2 SV=1	2	2
$149-4	sp|P01859|IGHG2_HUMAN Immunoglobulin heavy constant gamma 2 OS=Homo sapiens OX=9606 GN=IGHG2 PE=1 SV=2	2	2
	K.DTLM*ISR.T			29.89
	K.GLPAPIEK.T			21.79
$150-1	tr|Q6MZV7|Q6MZV7_HUMAN Uncharacterized protein DKFZp686C11235 OS=Homo sapiens OX=9606 GN=DKFZp686C11235 PE=1 SV=1	2	2
$150-2	tr|Q6N095|Q6N095_HUMAN Uncharacterized protein OS=Homo sapiens OX=9606 GN=DKFZp686K03196 PE=1 SV=1	2	2
$150-3	tr|Q6N089|Q6N089_HUMAN Uncharacterized protein OS=Homo sapiens OX=9606 GN=DKFZp686P15220 PE=1 SV=1	2	2
$150-4	tr|A0A4W9A917|A0A4W9A917_HUMAN Immunoglobulin heavy constant gamma 3 (Fragment) OS=Homo sapiens OX=9606 GN=IGHG3 PE=1 SV=1	2	2
$150-5	tr|Q7Z351|Q7Z351_HUMAN Uncharacterized protein DKFZp686N02209 OS=Homo sapiens OX=9606 GN=DKFZp686N02209 PE=2 SV=1	2	2
$150-6	tr|V9HW68|V9HW68_HUMAN Epididymis luminal protein 214 OS=Homo sapiens OX=9606 GN=HEL-214 PE=1 SV=1	2	2
$150-7	tr|Q6N096|Q6N096_HUMAN Uncharacterized protein DKFZp686I15196 OS=Homo sapiens OX=9606 GN=DKFZp686I15196 PE=2 SV=1	2	2
$150-8	tr|Q5EFE5|Q5EFE5_HUMAN Anti-RhD monoclonal T125 gamma1 heavy chain OS=Homo sapiens OX=9606 PE=2 SV=1	2	2
$150-9	tr|Q86TT2|Q86TT2_HUMAN Full-length cDNA clone CS0DI019YF20 of Placenta of Homo sapiens (human) (Fragment) OS=Homo sapiens OX=9606 PE=2 SV=1	2	2
$150-10	tr|S6B291|S6B291_HUMAN IgG H chain OS=Homo sapiens OX=9606 PE=1 SV=1	2	2
$150-11	tr|A0A0A0MS07|A0A0A0MS07_HUMAN Immunoglobulin heavy constant gamma 1 (Fragment) OS=Homo sapiens OX=9606 GN=IGHG1 PE=1 SV=1	2	2
$150-12	tr|A0A286YES1|A0A286YES1_HUMAN Immunoglobulin heavy constant gamma 3 (Fragment) OS=Homo sapiens OX=9606 GN=IGHG3 PE=1 SV=1	2	2
$150-13	tr|Q6N094|Q6N094_HUMAN Uncharacterized protein DKFZp686O01196 OS=Homo sapiens OX=9606 GN=DKFZp686O01196 PE=2 SV=1	2	2
$150-14	tr|Q6PYX1|Q6PYX1_HUMAN Hepatitis B virus receptor binding protein (Fragment) OS=Homo sapiens OX=9606 PE=1 SV=1	2	2
$150-15	tr|A8K008|A8K008_HUMAN Uncharacterized protein OS=Homo sapiens OX=9606 PE=2 SV=1	2	2
$150-16	tr|Q6GMX6|Q6GMX6_HUMAN IGH@ protein OS=Homo sapiens OX=9606 GN=IGH@ PE=1 SV=1	2	2
$150-17	sp|P01860|IGHG3_HUMAN Immunoglobulin heavy constant gamma 3 OS=Homo sapiens OX=9606 GN=IGHG3 PE=1 SV=2	2	2
$150-18	tr|Q6MZQ6|Q6MZQ6_HUMAN Uncharacterized protein DKFZp686G11190 OS=Homo sapiens OX=9606 GN=DKFZp686G11190 PE=2 SV=1	2	2
$150-19	tr|Q5EBM2|Q5EBM2_HUMAN Uncharacterized protein OS=Homo sapiens OX=9606 PE=1 SV=1	2	2
$150-20	tr|A0A5J6KJ24|A0A5J6KJ24_HUMAN IGHG3 (Fragment) OS=Homo sapiens OX=9606 PE=2 SV=1	2	2
$150-21	tr|Q8NF17|Q8NF17_HUMAN FLJ00385 protein (Fragment) OS=Homo sapiens OX=9606 GN=FLJ00385 PE=1 SV=1	2	2
$150-22	sp|P0DOX5|IGG1_HUMAN Immunoglobulin gamma-1 heavy chain OS=Homo sapiens OX=9606 PE=1 SV=2	2	2
$150-23	sp|P01857|IGHG1_HUMAN Immunoglobulin heavy constant gamma 1 OS=Homo sapiens OX=9606 GN=IGHG1 PE=1 SV=1	2	2
$150-24	tr|Q6N097|Q6N097_HUMAN Uncharacterized protein DKFZp686H20196 OS=Homo sapiens OX=9606 GN=DKFZp686H20196 PE=2 SV=1	2	2
$150-25	tr|Q6N030|Q6N030_HUMAN Uncharacterized protein OS=Homo sapiens OX=9606 GN=DKFZp686I15212 PE=1 SV=1	2	2
$150-26	tr|A0A0A0MS08|A0A0A0MS08_HUMAN Immunoglobulin heavy constant gamma 1 (Fragment) OS=Homo sapiens OX=9606 GN=IGHG1 PE=1 SV=1	2	2
	K.ALPAPIEK.T			22.74
	K.DTLM*ISR.T			29.89
$151-1	tr|Q8IWP6|Q8IWP6_HUMAN Tubulin beta chain OS=Homo sapiens OX=9606 PE=2 SV=1	2	2
$151-2	tr|Q6LC01|Q6LC01_HUMAN Tubulin beta chain (Fragment) OS=Homo sapiens OX=9606 PE=2 SV=1	2	2
$151-3	tr|Q9BUU9|Q9BUU9_HUMAN Tubulin beta chain (Fragment) OS=Homo sapiens OX=9606 GN=TUBB PE=2 SV=1	2	2
$151-4	tr|B3KML9|B3KML9_HUMAN cDNA FLJ11352 fis, clone HEMBA1000020, highly similar to Tubulin beta-2C chain OS=Homo sapiens OX=9606 PE=2 SV=1	2	2
$151-5	tr|Q5ST81|Q5ST81_HUMAN Tubulin beta chain OS=Homo sapiens OX=9606 GN=TUBB PE=1 SV=1	2	2
$151-6	tr|Q96HX0|Q96HX0_HUMAN TUBB2C protein (Fragment) OS=Homo sapiens OX=9606 GN=TUBB2C PE=2 SV=1	2	2
$151-7	sp|P68371|TBB4B_HUMAN Tubulin beta-4B chain OS=Homo sapiens OX=9606 GN=TUBB4B PE=1 SV=1	2	2
$151-8	sp|Q13885|TBB2A_HUMAN Tubulin beta-2A chain OS=Homo sapiens OX=9606 GN=TUBB2A PE=1 SV=1	2	2
$151-9	sp|Q9BVA1|TBB2B_HUMAN Tubulin beta-2B chain OS=Homo sapiens OX=9606 GN=TUBB2B PE=1 SV=1	2	2
$151-10	sp|P07437|TBB5_HUMAN Tubulin beta chain OS=Homo sapiens OX=9606 GN=TUBB PE=1 SV=2	2	2
$151-11	tr|A0A384MEE3|A0A384MEE3_HUMAN Tubulin beta chain OS=Homo sapiens OX=9606 PE=2 SV=1	2	2
$151-12	tr|Q8IZ29|Q8IZ29_HUMAN Tubulin beta chain OS=Homo sapiens OX=9606 GN=TUBB2C PE=2 SV=1	2	2
$151-13	tr|Q9UGA2|Q9UGA2_HUMAN Tubulin beta chain (Fragment) OS=Homo sapiens OX=9606 GN=DKFZp566F223 PE=2 SV=1	2	2
$151-14	tr|B4DQN9|B4DQN9_HUMAN Tubulin beta chain OS=Homo sapiens OX=9606 PE=2 SV=1	2	2
$151-15	tr|B2R6L0|B2R6L0_HUMAN Tubulin beta chain OS=Homo sapiens OX=9606 PE=2 SV=1	2	2
$151-16	tr|Q96B85|Q96B85_HUMAN TUBB protein (Fragment) OS=Homo sapiens OX=9606 GN=TUBB PE=2 SV=1	2	2
$151-17	tr|B7ZAF0|B7ZAF0_HUMAN Tubulin beta chain OS=Homo sapiens OX=9606 PE=2 SV=1	2	2
$151-18	tr|Q1KSF8|Q1KSF8_HUMAN XTP3TPA-transactivated protein 1 OS=Homo sapiens OX=9606 GN=XTP3TPATP1 PE=2 SV=1	2	2
$151-19	tr|B4DXZ5|B4DXZ5_HUMAN cDNA FLJ52029, highly similar to Tubulin beta-7 chain OS=Homo sapiens OX=9606 PE=2 SV=1	2	2
$151-20	tr|B4E052|B4E052_HUMAN cDNA FLJ52378, highly similar to Tubulin beta-7 chain OS=Homo sapiens OX=9606 PE=2 SV=1	2	2
$151-21	tr|Q5SU16|Q5SU16_HUMAN Tubulin beta chain OS=Homo sapiens OX=9606 GN=TUBB PE=2 SV=1	2	2
$151-22	tr|B4DMU8|B4DMU8_HUMAN cDNA FLJ53063, highly similar to Tubulin beta-7 chain OS=Homo sapiens OX=9606 PE=2 SV=1	2	2
$151-23	tr|Q5JP53|Q5JP53_HUMAN Tubulin beta chain OS=Homo sapiens OX=9606 GN=TUBB PE=1 SV=1	2	2
$151-24	tr|A0A384NYT8|A0A384NYT8_HUMAN Tubulin beta chain (Fragment) OS=Homo sapiens OX=9606 PE=2 SV=1	2	2
$151-25	tr|Q8N6N5|Q8N6N5_HUMAN Tubulin beta chain OS=Homo sapiens OX=9606 GN=TUBB2C PE=2 SV=1	2	2
$151-26	tr|B4DY90|B4DY90_HUMAN Tubulin beta chain OS=Homo sapiens OX=9606 PE=2 SV=1	2	2
$151-27	tr|B7Z4N1|B7Z4N1_HUMAN cDNA FLJ53906, highly similar to Tubulin beta chain OS=Homo sapiens OX=9606 PE=2 SV=1	2	2
$151-28	tr|O43209|O43209_HUMAN Tubulin beta chain (Fragment) OS=Homo sapiens OX=9606 PE=2 SV=1	2	2
$151-29	tr|B7ZAK1|B7ZAK1_HUMAN Tubulin beta chain OS=Homo sapiens OX=9606 PE=2 SV=1	2	2
$151-30	tr|A0A024QZU2|A0A024QZU2_HUMAN Tubulin beta chain OS=Homo sapiens OX=9606 GN=TUBB2B PE=3 SV=1	2	2
	K.EVDEQM*LNVQNK.N ! K.EVDEQM*LNVQNK.S			20.19
	R.LHFFMPGFAPLTSR.G			33.84
$152-1	tr|R4GN98|R4GN98_HUMAN Protein S100 (Fragment) OS=Homo sapiens OX=9606 GN=S100A6 PE=1 SV=1	2	1
$152-2	tr|B2R577|B2R577_HUMAN Protein S100 OS=Homo sapiens OX=9606 PE=2 SV=1	2	1
$152-3	sp|P06703|S10A6_HUMAN Protein S100-A6 OS=Homo sapiens OX=9606 GN=S100A6 PE=1 SV=1	2	1
	K.ELTIGSK.L			47.51
	K.ELTIGSK.L			41.25
